# Supplementary material for: Freshwater and Sediment Host Distinct Yet Overlapping Microeukaryotic Communities, With Sediment Communities Less Impacted by Treated Wastewater
Source: J Eukaryot Microbiol. 2026 Feb 24;73(2):e70070. doi: 10.1111/jeu.70070 (PMC12932744; doi:10.1111/jeu.70070)
Supplement: Supplementary file 10 — Table S1: Differentially abundant OTUs and their corresponding log2 fold changes. Only OTUs that were significantly differentially abundant (adjusted p < 0.05) and exhibited a log2 fold change greater than 2 were included. Values in the taxonomic path indicate mothur bootstrap confidence scores. [file JEU-73-e70070-s007.xlsx]

## Sheet: Sheet1
log2FoldChange	padj	comparison	sample_type	enriched_in	taxonomy
-27.9447	6.09394e-23	Control_Sediment_vs_Treatment_Sediment	Sediment	Control	Eukaryota(100);Obazoa(96);Opisthokonta(96);Fungi(65);Aphelidiomycota(10);Aphelidiales(10);Aphelidiaceae(10);Amoeboaphelidium(10);Amoeboaphelidium_protococcarum(10);
26.7509	9.9789e-09	Control_Sediment_vs_Treatment_Sediment	Sediment	Treatment	Eukaryota(100);TSAR(99);Alveolata(98);Apicomplexa(97);Gregarinomorphea(97);Neogregarinorida(97);Actinocephalidae(97);Monocystis(96);Monocystis_agilis(80);
26.575	2.99162e-10	Control_Sediment_vs_Treatment_Sediment	Sediment	Treatment	Eukaryota(100);TSAR(99);Alveolata(99);Apicomplexa(99);Gregarinomorphea(99);Neogregarinorida(99);Actinocephalidae(99);Aranciocystis(42);Aranciocystis_muskarensis(42);
-24.998	1.16831e-07	Control_Sediment_vs_Treatment_Sediment	Sediment	Control	Eukaryota(100);TSAR(99);Alveolata(99);Apicomplexa(99);Gregarinomorphea(99);Neogregarinorida(99);Actinocephalidae(99);Monocystis(99);Monocystis_sp.(99);
24.9628	1.20754e-07	Control_Sediment_vs_Treatment_Sediment	Sediment	Treatment	Eukaryota(100);TSAR(100);Alveolata(100);Apicomplexa(100);Gregarinomorphea(100);Neogregarinorida(100);Actinocephalidae(100);Monocystis(100);Monocystis_sp.(99);
-24.6598	1.76725e-07	Control_Sediment_vs_Treatment_Sediment	Sediment	Control	Eukaryota(98);TSAR(94);Alveolata(93);Apicomplexa(93);Gregarinomorphea(92);Neogregarinorida(91);Actinocephalidae(91);Mattesia(39);Mattesia_sp.(38);
24.547	1.9823e-07	Control_Sediment_vs_Treatment_Sediment	Sediment	Treatment	Eukaryota(100);TSAR(100);Alveolata(100);Apicomplexa(100);Gregarinomorphea(100);Neogregarinorida(100);Actinocephalidae(100);Monocystis(95);Monocystis_sp.(81);
-24.2508	1.07754e-10	Control_Sediment_vs_Treatment_Sediment	Sediment	Control	Eukaryota(100);TSAR(100);Alveolata(100);Ciliophora(100);Spirotrichea(100);Hypotrichia(100);Urostylidae(96);Urostyla(90);Urostyla_grandis(90);
-23.9745	4.16747e-07	Control_Sediment_vs_Treatment_Sediment	Sediment	Control	Eukaryota(100);TSAR(100);Rhizaria(100);Cercozoa(100);Filosa-Imbricatea(100);Euglyphida(100);Cyphoderiidae(100);Cyphoderia(100);Cyphoderia_compressa(91);
-23.91	4.50631e-07	Control_Sediment_vs_Treatment_Sediment	Sediment	Control	Eukaryota(100);TSAR(70);Rhizaria(70);Cercozoa(69);Filosa-Granofilosea(61);Limnofilida(61);Limnofilidae(61);Limnofila(61);Limnofila_anglica(57);
-23.8361	4.93739e-07	Control_Sediment_vs_Treatment_Sediment	Sediment	Control	Eukaryota(100);TSAR(82);Alveolata(80);Dinoflagellata(57);Dinophyceae(57);Gymnodiniales(17);Gymnodiniaceae(16);Amphidinium(13);Amphidinium_mootonorum(13);
-23.6389	6.27879e-07	Control_Sediment_vs_Treatment_Sediment	Sediment	Control	Eukaryota(95);TSAR(79);Alveolata(77);Apicomplexa(76);Gregarinomorphea(76);Neogregarinorida(76);Actinocephalidae(76);Syncystis(41);Syncystis_mirabilis(41);
23.6161	6.37855e-07	Control_Sediment_vs_Treatment_Sediment	Sediment	Treatment	Eukaryota(100);TSAR(100);Alveolata(100);Ciliophora(99);Litostomatea(96);Haptoria_6(71);Lacrymariidae(71);Lacrymaria(53);Lacrymaria_sp.(45);
-23.4942	7.50212e-07	Control_Sediment_vs_Treatment_Sediment	Sediment	Control	Eukaryota(100);Obazoa(100);Opisthokonta(100);Fungi(77);Basidiomycota(29);Agaricomycotina(26);Agaricomycetes(5);Acanthophysium(0);Acanthophysium_cerussatum(0);
23.3566	8.77085e-07	Control_Sediment_vs_Treatment_Sediment	Sediment	Treatment	Eukaryota(100);TSAR(99);Alveolata(99);Ciliophora(99);Litostomatea(99);Haptoria_5(92);Pleurostomatida(92);Litonotus(44);Litonotus_pictus(42);
-23.3552	8.77085e-07	Control_Sediment_vs_Treatment_Sediment	Sediment	Control	Eukaryota(100);TSAR(92);Alveolata(92);Ciliophora(91);Spirotrichea(84);Hypotrichia(78);Spirofilidae(25);Strongylidium(25);Strongylidium_pseudocrassum(25);
-23.3158	9.11814e-07	Control_Sediment_vs_Treatment_Sediment	Sediment	Control	Eukaryota(100);Amoebozoa(85);Tubulinea(85);Tubulinea_X(85);Elardia(85);Arcellinida(83);Phryganellina(83);Cryptodifflugia(72);Cryptodifflugia_operculata(72);
23.2639	9.45574e-07	Control_Sediment_vs_Treatment_Sediment	Sediment	Treatment	Eukaryota(92);TSAR(79);Alveolata(76);Apicomplexa(73);Gregarinomorphea(72);Neogregarinorida(71);Actinocephalidae(71);Mattesia(28);Mattesia_sp.(12);
23.2409	9.64332e-07	Control_Sediment_vs_Treatment_Sediment	Sediment	Treatment	Eukaryota(98);TSAR(68);Rhizaria(68);Cercozoa(67);Filosa-Imbricatea(66);Euglyphida(66);Trinematidae(31);Trinema(31);Trinema_lineare(31);
-23.186	1.03183e-06	Control_Sediment_vs_Treatment_Sediment	Sediment	Control	Eukaryota(100);TSAR(94);Stramenopiles(94);Bigyra(91);Sagenista(90);Labyrinthulomycetes(90);Amphifilaceae(90);Fibrophrys(84);Fibrophrys_sp.(84);
-23.1573	1.06144e-06	Control_Sediment_vs_Treatment_Sediment	Sediment	Control	Eukaryota(98);Excavata(67);Discoba(67);Euglenozoa(67);Euglenida(67);Petalomonadida(62);Scytomonadidae(62);Notosolenus(40);Notosolenus_urceolatus(40);
23.0249	2.78092e-08	Control_Sediment_vs_Treatment_Sediment	Sediment	Treatment	Eukaryota(100);TSAR(100);Alveolata(100);Ciliophora(100);Oligohymenophorea(100);Peritrichia_2(100);Sessilida(100);Telotrochidium(51);Telotrochidium_matiense(51);
23.0029	3.07337e-28	Control_Sediment_vs_Treatment_Sediment	Sediment	Treatment	Eukaryota(100);TSAR(100);Stramenopiles(100);Stramenopiles_X(98);Stramenopiles_X-Group-3(98);Stramenopiles_X-Group-3_X(98);Stramenopiles_X-Group-3_XX(98);Stramenopiles_X-Group-3_XXX(98);Stramenopiles_X-Group-3_XXX_sp.(98);
-22.9773	5.22709e-07	Control_Sediment_vs_Treatment_Sediment	Sediment	Control	Eukaryota(100);TSAR(99);Stramenopiles(99);Gyrista(98);Peronosporomycetes(96);Peronosporomycetes_X(96);Saprolegniales(76);Leptolegnia(41);Leptolegnia_chapmanii(27);
22.8421	1.62132e-06	Control_Sediment_vs_Treatment_Sediment	Sediment	Treatment	Eukaryota(100);TSAR(100);Alveolata(100);Apicomplexa(100);Gregarinomorphea(100);Neogregarinorida(100);Actinocephalidae(100);Monocystis(100);Monocystis_sp.(95);
-22.786	1.73612e-06	Control_Sediment_vs_Treatment_Sediment	Sediment	Control	Eukaryota(100);Amoebozoa(94);Evosea(93);Evosea_X(93);Archamoebea(93);Mastigamoebida(85);Mastigamoebidae(85);Mastigamoeba(77);Mastigamoeba_sp.(73);
-22.6579	2.01623e-06	Control_Sediment_vs_Treatment_Sediment	Sediment	Control	Eukaryota(99);Obazoa(93);Opisthokonta(93);Fungi(75);Ascomycota(64);Pezizomycotina(33);Orbiliomycetes(23);Dactylellina(12);Dactylellina_phymatopaga(7);
-22.6513	2.01623e-06	Control_Sediment_vs_Treatment_Sediment	Sediment	Control	Eukaryota(100);TSAR(99);Alveolata(99);Ciliophora(99);Litostomatea(95);Haptoria_6(70);Lacrymariidae(70);Lacrymaria(49);Lacrymaria_sp.(49);
22.6143	5.82741e-26	Control_Sediment_vs_Treatment_Sediment	Sediment	Treatment	Eukaryota(100);TSAR(100);Stramenopiles(99);Gyrista(99);Coscinodiscophyceae(57);Aulacoseirales(54);Aulacoseiraceae(54);Aulacoseira(54);Aulacoseira_nyassensis(45);
-22.5588	7.86035e-07	Control_Sediment_vs_Treatment_Sediment	Sediment	Control	Eukaryota(100);TSAR(100);Stramenopiles(100);Gyrista(100);Peronosporomycetes(100);Peronosporomycetes_X(100);Saprolegniales(99);Achlya(92);Achlya_apiculata(81);
-22.4477	2.63314e-06	Control_Sediment_vs_Treatment_Sediment	Sediment	Control	Eukaryota(100);TSAR(100);Alveolata(100);Ciliophora(100);Prostomatea_2(98);Prostomatea_2_X(98);Placidae(98);Placus(98);Placus_striatus(88);
22.4318	1.1666e-25	Control_Sediment_vs_Treatment_Sediment	Sediment	Treatment	Eukaryota(100);TSAR(100);Stramenopiles(100);Gyrista(100);Bacillariophyceae(100);Thalassiophysales(21);Catenulaceae(21);Amphora(21);Amphora_coffeaeformis(21);
22.2629	3.08426e-06	Control_Sediment_vs_Treatment_Sediment	Sediment	Treatment	Eukaryota(100);Obazoa(100);Opisthokonta(100);Fungi(99);Basidiomycota(99);Agaricomycotina(98);Tremellomycetes(91);Asterotremella(64);Asterotremella_humicola(50);
-22.2155	4.15005e-09	Control_Sediment_vs_Treatment_Sediment	Sediment	Control	Eukaryota(100);Obazoa(89);Opisthokonta(89);Fungi(44);Opisthosporidia(7);Microsporida(7);Microsporida_X(7);Mitosporidium(7);Mitosporidium_daphniae(7);
22.1318	3.53163e-06	Control_Sediment_vs_Treatment_Sediment	Sediment	Treatment	Eukaryota(100);Obazoa(100);Opisthokonta(100);Fungi(100);Ascomycota(100);Saccharomycotina(100);Saccharomycetales(100);Dipodascus(100);Dipodascus_magnusii(100);
-22.0784	4.19264e-09	Control_Sediment_vs_Treatment_Sediment	Sediment	Control	Eukaryota(100);Obazoa(95);Opisthokonta(95);Choanoflagellata(19);Choanoflagellatea(19);Choanoflagellatea_X(16);Choanoflagellatea_XX(16);Salpingoeca(11);Salpingoeca_rosetta(9);
22.0605	3.65775e-07	Control_Sediment_vs_Treatment_Sediment	Sediment	Treatment	Eukaryota(100);Obazoa(98);Opisthokonta(98);Fungi(94);Ascomycota(86);Saccharomycotina(70);Saccharomycetales(67);Geotrichum(29);Geotrichum_eriense(5);
-22.0188	4.0937e-06	Control_Sediment_vs_Treatment_Sediment	Sediment	Control	Eukaryota(100);TSAR(95);Alveolata(95);Ciliophora(95);Phyllopharyngea(94);Suctoria(94);Ephelotidae(47);Ephelota(47);Ephelota_mammillata(23);
-21.9027	4.92039e-16	Control_Sediment_vs_Treatment_Sediment	Sediment	Control	Eukaryota(100);Excavata(100);Discoba(100);Euglenozoa(100);Euglenida(100);Euglenida_X(100);Peranemidae(100);Peranema(100);Peranema_trichophorum(100);
21.844	2.76462e-07	Control_Sediment_vs_Treatment_Sediment	Sediment	Treatment	Eukaryota(100);TSAR(98);Alveolata(98);Ciliophora(97);Spirotrichea(89);Euplotia(83);Aspidiscidae(83);Aspidisca(83);Aspidisca_sp.(61);
21.8403	5.0848e-06	Control_Sediment_vs_Treatment_Sediment	Sediment	Treatment	Eukaryota(100);Obazoa(97);Opisthokonta(97);Fungi(92);Ascomycota(56);Taphrinomycotina(48);Taphrinomycetes(48);Taphrina(34);Taphrina_robinsoniana(6);
21.6237	6.57638e-06	Control_Sediment_vs_Treatment_Sediment	Sediment	Treatment	Eukaryota(100);TSAR(92);Alveolata(91);Ciliophora(91);Phyllopharyngea(89);Suctoria(89);Acinetidae_2(59);Acineta(59);Acineta_compressa(59);
-21.483	1.11998e-12	Control_Sediment_vs_Treatment_Sediment	Sediment	Control	Eukaryota(100);Archaeplastida(100);Chlorophyta(100);Chlorophyta_X(100);Chlorophyceae(100);Chaetophorales(100);Chaetophorales_X(100);Chaetophora(88);Chaetophora_incrassata(88);
21.4619	2.93019e-06	Control_Sediment_vs_Treatment_Sediment	Sediment	Treatment	Eukaryota(100);Obazoa(100);Opisthokonta(100);Fungi(94);Ascomycota(91);Saccharomycotina(89);Saccharomycetales(88);Candida(21);Candida_ishiwadae(5);
-21.4545	1.39401e-07	Control_Sediment_vs_Treatment_Sediment	Sediment	Control	Eukaryota(96);Excavata(78);Discoba(78);Euglenozoa(78);Euglenida(75);Petalomonadida(70);Scytomonadidae(70);Notosolenus(55);Notosolenus_urceolatus(55);
21.3557	3.11554e-09	Control_Sediment_vs_Treatment_Sediment	Sediment	Treatment	Eukaryota(100);Archaeplastida(100);Chlorophyta(100);Chlorophyta_X(100);Chlorophyceae(93);Chlamydomonadales(87);Chlamydomonadales_X(87);Chlamydomonas(62);Chlamydomonas_latifrons(58);
21.335	1.50245e-07	Control_Sediment_vs_Treatment_Sediment	Sediment	Treatment	Eukaryota(100);TSAR(95);Alveolata(95);Ciliophora(89);Phyllopharyngea(86);Cyrtophoria_4(73);Chilodonellidae(73);Pseudochilodonopsis(40);Pseudochilodonopsis_quadrivacuolata(16);
21.2004	1.09842e-05	Control_Sediment_vs_Treatment_Sediment	Sediment	Treatment	Eukaryota(100);TSAR(90);Rhizaria(89);Cercozoa(89);Filosa-Thecofilosea(85);Cryomonadida(85);Rhogostoma-lineage(56);Capsellina(32);Capsellina_sp.(32);
21.0917	6.27382e-06	Control_Sediment_vs_Treatment_Sediment	Sediment	Treatment	Eukaryota(100);Obazoa(96);Opisthokonta(96);Fungi(83);Fungi_X(2);Fungi_XX(2);Fungi_XXX(2);Barbatospora(2);Barbatospora_ambicaudata(2);
20.9945	5.65885e-09	Control_Sediment_vs_Treatment_Sediment	Sediment	Treatment	Eukaryota(99);TSAR(92);Alveolata(85);Ciliophora(71);Phyllopharyngea(55);Cyrtophoria_4(34);Chilodonellidae(34);Phascolodon(13);Phascolodon_vorticella(13);
20.8928	2.27235e-11	Control_Sediment_vs_Treatment_Sediment	Sediment	Treatment	Eukaryota(100);TSAR(99);Stramenopiles(99);Gyrista(99);Bacillariophyceae(98);Fragilariales(86);Staurosiraceae(84);Nanofrustulum(73);Nanofrustulum_shiloi(73);
20.8525	6.94591e-15	Control_Sediment_vs_Treatment_Sediment	Sediment	Treatment	Eukaryota(100);TSAR(95);Stramenopiles(93);Gyrista(92);Eustigmatophyceae(29);Eustigmatophyceae_X(29);Eustigmatophyceae_XX(29);Pseudotetraedriella(5);Pseudotetraedriella_kamillae(5);
20.8205	1.67315e-05	Control_Sediment_vs_Treatment_Sediment	Sediment	Treatment	Eukaryota(100);TSAR(74);Rhizaria(74);Cercozoa(74);Filosa-Thecofilosea(74);Cryomonadida(74);Rhogostoma-lineage(29);Rhogostoma(29);Rhogostoma_minus(29);
20.7011	1.30135e-08	Control_Sediment_vs_Treatment_Sediment	Sediment	Treatment	Eukaryota(100);TSAR(100);Alveolata(99);Ciliophora(95);Prostomatea_1(29);Prostomatea_1_X(29);Colepidae(29);Apocoleps(13);Apocoleps_orientalis(6);
20.628	4.96217e-11	Control_Sediment_vs_Treatment_Sediment	Sediment	Treatment	Eukaryota(100);TSAR(97);Stramenopiles(97);Gyrista(97);Coscinodiscophyceae(30);Aulacoseirales(30);Aulacoseiraceae(30);Aulacoseira(30);Aulacoseira_baicalensis(12);
20.598	5.27554e-09	Control_Sediment_vs_Treatment_Sediment	Sediment	Treatment	Eukaryota(100);TSAR(99);Stramenopiles(98);Gyrista(95);Coscinodiscophyceae(16);Aulacoseirales(16);Aulacoseiraceae(16);Aulacoseira(16);Aulacoseira_baicalensis(5);
-20.5382	9.57877e-09	Control_Sediment_vs_Treatment_Sediment	Sediment	Control	Eukaryota(100);Amoebozoa(98);Discosea(98);Discosea_X(98);Flabellinia(98);Vannellida(98);Vannellidae(98);Vannella(87);Vannella_simplex(74);
-20.5268	1.20505e-08	Control_Sediment_vs_Treatment_Sediment	Sediment	Control	Eukaryota(100);TSAR(100);Stramenopiles(100);Gyrista(100);Peronosporomycetes(100);Peronosporomycetes_X(100);Saprolegniales(100);Leptolegnia(100);Leptolegnia_sp.(99);
20.5243	1.92684e-07	Control_Sediment_vs_Treatment_Sediment	Sediment	Treatment	Eukaryota(100);TSAR(100);Alveolata(100);Ciliophora(100);Spirotrichea(100);Hypotrichia(100);Oxytrichidae(98);Histriculus(77);Histriculus_histrio(77);
20.4809	9.11814e-07	Control_Sediment_vs_Treatment_Sediment	Sediment	Treatment	Eukaryota(100);Obazoa(100);Opisthokonta(100);Fungi(100);Ascomycota(100);Saccharomycotina(100);Saccharomycetales(100);Geotrichum(90);Geotrichum_klebahnii(89);
20.4698	1.3667e-05	Control_Sediment_vs_Treatment_Sediment	Sediment	Treatment	Eukaryota(100);TSAR(100);Rhizaria(100);Cercozoa(100);Filosa-Sarcomonadea(97);Cercomonadida(97);Cercomonadidae(97);Neocercomonas(68);Neocercomonas_sp.(68);
20.3521	2.71803e-13	Control_Sediment_vs_Treatment_Sediment	Sediment	Treatment	Eukaryota(99);TSAR(91);Stramenopiles(91);Gyrista(89);Bacillariophyceae(65);Naviculales(37);Berkeleyaceae(19);Climaconeis(19);Climaconeis_scalaris(19);
-20.242	2.98788e-06	Control_Sediment_vs_Treatment_Sediment	Sediment	Control	Eukaryota(100);Amoebozoa(91);Discosea(85);Discosea_X(85);Centramoebia(85);Himatismenida(84);Cochliopodiidae(84);Cochliopodium(84);Cochliopodium_actinophorum(58);
20.191	7.08275e-09	Control_Sediment_vs_Treatment_Sediment	Sediment	Treatment	Eukaryota(100);TSAR(99);Stramenopiles(99);Gyrista(99);Coscinodiscophyceae(38);Aulacoseirales(38);Aulacoseiraceae(38);Aulacoseira(38);Aulacoseira_baicalensis(15);
20.1411	3.76598e-05	Control_Sediment_vs_Treatment_Sediment	Sediment	Treatment	Eukaryota(100);TSAR(100);Alveolata(100);Dinoflagellata(100);Dinophyceae(99);Suessiales(42);Borghiellaceae(35);Borghiella(35);Borghiella_tenuissima(35);
20.0143	3.89028e-12	Control_Sediment_vs_Treatment_Sediment	Sediment	Treatment	Eukaryota(100);TSAR(93);Stramenopiles(91);Gyrista(89);Phaeothamniophyceae(14);Phaeothamniales(14);Phaeothamniales_X(14);Phaeoschizochlamys(14);Phaeoschizochlamys_santosii(14);
19.9844	4.60682e-09	Control_Sediment_vs_Treatment_Sediment	Sediment	Treatment	Eukaryota(100);TSAR(100);Stramenopiles(99);Gyrista(99);Olisthodiscophyceae(26);Olisthodiscales(26);Olisthodiscaceae(26);Olisthodiscus(26);Olisthodiscus_luteus(26);
19.974	1.91625e-10	Control_Sediment_vs_Treatment_Sediment	Sediment	Treatment	Eukaryota(100);TSAR(100);Stramenopiles(100);Gyrista(100);Bacillariophyceae(93);Naviculales(91);Sellaphoraceae(88);Sellaphora(88);Sellaphora_laevissima(49);
-19.9634	4.79761e-05	Control_Sediment_vs_Treatment_Sediment	Sediment	Control	Eukaryota(96);Excavata(72);Discoba(72);Euglenozoa(71);Euglenida(67);Euglenophyceae(32);Phacaceae(20);Lepocinclis(11);Lepocinclis_cyclidiopsis(0);
19.8221	5.98023e-07	Control_Sediment_vs_Treatment_Sediment	Sediment	Treatment	Eukaryota(100);Amoebozoa(92);Discosea(90);Discosea_X(90);Flabellinia(89);Dermamoebida(89);Mayorellidae(89);Mayorella(89);Mayorella_sp.(80);
19.7005	9.95555e-09	Control_Sediment_vs_Treatment_Sediment	Sediment	Treatment	Eukaryota(100);TSAR(95);Stramenopiles(94);Gyrista(94);Bacillariophyceae(81);Fragilariales(60);Staurosiraceae(59);Nanofrustulum(37);Nanofrustulum_shiloi(37);
19.6835	2.23473e-08	Control_Sediment_vs_Treatment_Sediment	Sediment	Treatment	Eukaryota(100);Obazoa(100);Opisthokonta(100);Fungi(98);Basidiomycota(98);Pucciniomycotina(98);Cystobasidiomycetes(66);Rhodotorula(66);Rhodotorula_glutinis(15);
19.652	8.59192e-11	Control_Sediment_vs_Treatment_Sediment	Sediment	Treatment	Eukaryota(100);TSAR(99);Stramenopiles(99);Gyrista(99);Chrysophyceae(97);Chrysophyceae_env_clade-I(91);Chrysophyceae_env_clade-I_X(91);Chrysophyceae_env_clade-I_XX(91);Chrysophyceae_env_clade-I_XX_sp.(91);
19.421	6.98426e-12	Control_Sediment_vs_Treatment_Sediment	Sediment	Treatment	Eukaryota(100);Obazoa(96);Opisthokonta(96);Fungi(76);Opisthosporidia(25);Microsporida(25);Microsporida_X(25);Paramicrosporidium(25);Paramicrosporidium_saccamoebae(25);
19.4094	2.92605e-05	Control_Sediment_vs_Treatment_Sediment	Sediment	Treatment	Eukaryota(100);Amoebozoa(95);Discosea(93);Discosea_X(93);Flabellinia(93);Vannellida(93);Vannellidae(93);Vannella(93);Vannella_ebro(23);
19.3646	1.74667e-11	Control_Sediment_vs_Treatment_Sediment	Sediment	Treatment	Eukaryota(100);TSAR(100);Stramenopiles(100);Gyrista(100);Synchromophyceae(96);Synchromophyceae_X(96);Synchromophyceae_XX(96);Synchromophyceae_XXX(96);Synchromophyceae_XXX_sp.(96);
19.3053	3.67522e-08	Control_Sediment_vs_Treatment_Sediment	Sediment	Treatment	Eukaryota(100);Amoebozoa(88);Discosea(83);Discosea_X(83);Flabellinia(83);Dermamoebida(83);Dermamoebidae(83);Paradermamoeba(83);Paradermamoeba_levis(60);
19.3049	6.98426e-12	Control_Sediment_vs_Treatment_Sediment	Sediment	Treatment	Eukaryota(100);TSAR(96);Alveolata(95);Ciliophora(94);Oligohymenophorea(44);Oligohymenophorea_X(38);Oligohymenophorea_XX(38);Dexiotricha(26);Dexiotricha_cf._granulosa(26);
19.2613	0.000103601	Control_Sediment_vs_Treatment_Sediment	Sediment	Treatment	Eukaryota(100);TSAR(92);Stramenopiles(92);Gyrista(89);Eustigmatophyceae(34);Eustigmatophyceae_X(34);Eustigmatophyceae_XX(34);Pseudotetraedriella(9);Pseudotetraedriella_kamillae(9);
-19.2471	1.38957e-08	Control_Sediment_vs_Treatment_Sediment	Sediment	Control	Eukaryota(100);Excavata(91);Discoba(91);Euglenozoa(90);Kinetoplastea(88);Neobodonida(25);Allobodonidae(2);Allobodo(2);Allobodo_chlorophagus(2);
19.221	2.90918e-10	Control_Sediment_vs_Treatment_Sediment	Sediment	Treatment	Eukaryota(96);Obazoa(71);Opisthokonta(71);Fungi(30);Blastocladiomycota(6);Blastocladiomycotina(6);Blastocladiomycetes(6);Catenophlyctis(4);Catenophlyctis_sp.(4);
-19.15	3.00204e-08	Control_Sediment_vs_Treatment_Sediment	Sediment	Control	Eukaryota(96);Obazoa(93);Opisthokonta(93);Fungi(70);Basidiomycota(18);Agaricomycotina(11);Tremellomycetes(9);Trichosporon(5);Trichosporon_faecale(2);
19.1138	3.52157e-13	Control_Sediment_vs_Treatment_Sediment	Sediment	Treatment	Eukaryota(100);TSAR(99);Stramenopiles(98);Gyrista(98);Chrysophyceae(64);Paraphysomonadales(24);Paraphysomonadaceae(23);Paraphysomonas(23);Paraphysomonas_foraminifera(21);
-19.0851	7.29797e-08	Control_Sediment_vs_Treatment_Sediment	Sediment	Control	Eukaryota(100);Obazoa(100);Opisthokonta(100);Fungi(97);Chytridiomycota(69);Chytridiales(59);Chytridiaceae(59);Chytridium(59);Chytridium_polysiphoniae(59);
19.0745	0.00012718	Control_Sediment_vs_Treatment_Sediment	Sediment	Treatment	Eukaryota(99);TSAR(98);Alveolata(96);Ciliophora(94);Prostomatea(20);Prostomatea_X(20);Prostomatea_XX(20);Plagiopogon(20);Plagiopogon_loricatus(20);
19.0072	3.10993e-06	Control_Sediment_vs_Treatment_Sediment	Sediment	Treatment	Eukaryota(99);Excavata(62);Discoba(62);Euglenozoa(62);Euglenida(53);Aphagea(29);Distigmidae(19);Distigma(19);Distigma_gracilis(5);
18.8704	3.15754e-07	Control_Sediment_vs_Treatment_Sediment	Sediment	Treatment	Eukaryota(100);TSAR(99);Stramenopiles(99);Gyrista(99);Chrysophyceae(93);Ochromonadales(79);Ochromonadaceae(52);Melkoniana(37);Melkoniana_sp.(25);
-18.8443	8.50153e-08	Control_Sediment_vs_Treatment_Sediment	Sediment	Control	Eukaryota(100);TSAR(100);Stramenopiles(100);Bigyra(100);Sagenista(100);Labyrinthulomycetes(100);Diplophrydaceae(100);Diplophrys(100);Diplophrys_sp.(100);
-18.7696	1.42686e-07	Control_Sediment_vs_Treatment_Sediment	Sediment	Control	Eukaryota(100);Obazoa(99);Opisthokonta(99);Choanoflagellata(11);Choanoflagellatea(11);Choanoflagellatea_X(7);Choanoflagellatea_XX(7);Salpingoeca(6);Salpingoeca_rosetta(6);
18.7634	3.05319e-07	Control_Sediment_vs_Treatment_Sediment	Sediment	Treatment	Eukaryota(99);TSAR(96);Alveolata(95);Ciliophora(89);CONThreeP(22);CONThreeP_X(22);CONThreeP_XX(22);Paraspathidium(22);Paraspathidium_apofuscum(22);
18.6776	2.93019e-06	Control_Sediment_vs_Treatment_Sediment	Sediment	Treatment	Eukaryota(100);Amoebozoa(100);Discosea(100);Discosea_X(100);Flabellinia(100);Vannellida(100);Vannellidae(100);Vannella(100);Vannella_simplex(98);
18.5531	0.000228671	Control_Sediment_vs_Treatment_Sediment	Sediment	Treatment	Eukaryota(100);TSAR(99);Alveolata(99);Ciliophora(99);Spirotrichea(98);Hypotrichia(97);Halteriidae(39);Meseres(32);Meseres_corlissi(32);
18.5099	4.46711e-09	Control_Sediment_vs_Treatment_Sediment	Sediment	Treatment	Eukaryota(100);Amoebozoa(88);Tubulinea(86);Tubulinea_X(86);Elardia(86);Euamoebida(86);Hartmannellidae(78);Saccamoeba(48);Saccamoeba_limax(36);
18.3989	9.95555e-09	Control_Sediment_vs_Treatment_Sediment	Sediment	Treatment	Eukaryota(99);Obazoa(80);Opisthokonta(80);Fungi(42);Ascomycota(17);Saccharomycotina(9);Saccharomycetales(9);Candida(8);Candida_vaccinii(2);
18.3613	2.8267e-06	Control_Sediment_vs_Treatment_Sediment	Sediment	Treatment	Eukaryota(100);Obazoa(83);Opisthokonta(83);Fungi(19);Blastocladiomycota(4);Blastocladiomycotina(4);Blastocladiomycetes(4);Catenophlyctis(4);Catenophlyctis_sp.(4);
18.3584	5.27554e-09	Control_Sediment_vs_Treatment_Sediment	Sediment	Treatment	Eukaryota(99);Excavata(97);Discoba(97);Euglenozoa(97);Euglenida(97);Euglenida_X(96);Peranemidae(96);Peranema(96);Peranema_trichophorum(96);
18.2998	2.97333e-14	Control_Sediment_vs_Treatment_Sediment	Sediment	Treatment	Eukaryota(100);Obazoa(92);Opisthokonta(92);Fungi(74);Ascomycota(59);Saccharomycotina(48);Saccharomycetales(42);Metschnikowia(19);Metschnikowia_krissii(8);
18.296	0.000307012	Control_Sediment_vs_Treatment_Sediment	Sediment	Treatment	Eukaryota(100);TSAR(77);Stramenopiles(77);Bigyra(77);Opalozoa(77);Opalozoa_X(76);MAST-12(76);MAST-12C(76);MAST-12C_sp.(76);
-18.1397	2.8267e-06	Control_Sediment_vs_Treatment_Sediment	Sediment	Control	Eukaryota(100);Amoebozoa(100);Discosea(100);Discosea_X(100);Flabellinia(100);Vannellida(100);Vannellidae(100);Ripella(100);Ripella_sp.(96);
18.0957	7.09699e-11	Control_Sediment_vs_Treatment_Sediment	Sediment	Treatment	Eukaryota(100);Cryptista(100);Cryptophyta(100);Cryptophyta_X(100);Cryptophyceae(100);Goniomonadales(100);Goniomonadales_X(100);Goniomonas(100);Goniomonas_truncata(100);
17.8209	7.28377e-05	Control_Sediment_vs_Treatment_Sediment	Sediment	Treatment	Eukaryota(99);Obazoa(97);Opisthokonta(97);Ichthyosporea(36);Ichthyophonida(36);Pseudoperkinsidae(29);Pseudoperkinsidae_X(29);Anurofeca(29);Anurofeca_richardsi(27);
17.7971	0.000113711	Control_Sediment_vs_Treatment_Sediment	Sediment	Treatment	Eukaryota(100);TSAR(100);Stramenopiles(100);Gyrista(100);Peronosporomycetes(100);Peronosporomycetes_X(100);Peronosporales(81);Lagenidium(76);Lagenidium_giganteum(76);
-17.6899	2.82702e-06	Control_Sediment_vs_Treatment_Sediment	Sediment	Control	Eukaryota(100);Obazoa(97);Opisthokonta(97);Fungi(92);Ascomycota(78);Saccharomycotina(63);Saccharomycetales(60);Candida(40);Candida_galacta(20);
17.6839	0.00059994	Control_Sediment_vs_Treatment_Sediment	Sediment	Treatment	Eukaryota(100);Obazoa(98);Opisthokonta(98);Fungi(83);Ascomycota(65);Pezizomycotina(59);Sordariomycetes(16);Stachybotrys(15);Stachybotrys_sp.(15);
-17.5844	4.14936e-06	Control_Sediment_vs_Treatment_Sediment	Sediment	Control	Eukaryota(99);Excavata(67);Discoba(63);Euglenozoa(61);Diplonemea(14);Diplonemida(14);Diplonemidae(13);Diplonema(7);Diplonema_japonicum(4);
17.5814	0.000140697	Control_Sediment_vs_Treatment_Sediment	Sediment	Treatment	Eukaryota(100);Obazoa(100);Opisthokonta(100);Fungi(100);Ascomycota(100);Saccharomycotina(100);Saccharomycetales(100);Dipodascus(100);Dipodascus_capitatus(94);
17.5673	2.80849e-05	Control_Sediment_vs_Treatment_Sediment	Sediment	Treatment	Eukaryota(100);Amoebozoa(99);Discosea(99);Discosea_X(99);Flabellinia(99);Vannellida(99);Vannellidae(99);Vannella(71);Vannella_miroides(66);
-17.4426	0.00089025	Control_Sediment_vs_Treatment_Sediment	Sediment	Control	Eukaryota(100);Excavata(100);Discoba(100);Euglenozoa(100);Kinetoplastea(100);Eubodonida(72);Bodonidae(72);Bodo(72);Bodo_edax(68);
17.4071	0.000787249	Control_Sediment_vs_Treatment_Sediment	Sediment	Treatment	Eukaryota(100);Amoebozoa(95);Discosea(95);Discosea_X(95);Flabellinia(95);Vannellida(95);Vannellidae(95);Vannella(95);Vannella_miroides(77);
17.2571	5.50071e-08	Control_Sediment_vs_Treatment_Sediment	Sediment	Treatment	Eukaryota(100);TSAR(96);Stramenopiles(96);Gyrista(95);Chrysophyceae(86);Paraphysomonadales(55);Paraphysomonadaceae(55);Paraphysomonas(55);Paraphysomonas_foraminifera(39);
17.2287	0.00093742	Control_Sediment_vs_Treatment_Sediment	Sediment	Treatment	Eukaryota(100);Obazoa(100);Opisthokonta(100);Fungi(99);Chytridiomycota(56);Zygophlyctidales(29);Zygophlyctidaceae(29);Zygophlyctis(29);Zygophlyctis_asterionellae(22);
17.1596	2.43872e-05	Control_Sediment_vs_Treatment_Sediment	Sediment	Treatment	Eukaryota(100);TSAR(99);Stramenopiles(99);Gyrista(99);Chrysophyceae(95);Ochromonadales(95);Ochromonadaceae(90);Acrispumella(70);Acrispumella_sp.(54);
-17.1251	8.30211e-11	Control_Sediment_vs_Treatment_Sediment	Sediment	Control	Eukaryota(100);TSAR(100);Alveolata(99);Ciliophora(99);Spirotrichea(98);Hypotrichia(98);Oxytrichidae(95);Stylonychia(65);Stylonychia_pustulata(49);
-17.1073	9.19762e-07	Control_Sediment_vs_Treatment_Sediment	Sediment	Control	Eukaryota(100);Excavata(100);Discoba(100);Euglenozoa(100);Kinetoplastea(100);Trypanosomatida(76);Trypanosomatidae(76);Blechomonas(29);Blechomonas_englundi(13);
17.0661	1.47341e-05	Control_Sediment_vs_Treatment_Sediment	Sediment	Treatment	Eukaryota(100);Obazoa(91);Opisthokonta(91);Fungi(59);Blastocladiomycota(2);Blastocladiomycotina(2);Blastocladiomycetes(2);Hyaloraphidium(2);Hyaloraphidium_curvatum(2);
-17.026	1.3667e-05	Control_Sediment_vs_Treatment_Sediment	Sediment	Control	Eukaryota(100);Amoebozoa(99);Discosea(99);Discosea_X(99);Flabellinia(99);Vannellida(99);Vannellidae(99);Ripella(99);Ripella_platypodia(21);
-16.98	2.66201e-08	Control_Sediment_vs_Treatment_Sediment	Sediment	Control	Eukaryota(100);TSAR(99);Alveolata(99);Ciliophora(99);Oligohymenophorea(99);Peritrichia_2(99);Sessilida(99);Vorticella(58);Vorticella_campanula(11);
16.979	8.79325e-10	Control_Sediment_vs_Treatment_Sediment	Sediment	Treatment	Eukaryota(97);TSAR(60);Alveolata(52);Chrompodellids(6);Colpodellidea(6);Colpodellida(6);Alphamonaceae(6);Alphamonas(6);Alphamonas_edax(6);
16.9197	0.00130099	Control_Sediment_vs_Treatment_Sediment	Sediment	Treatment	Eukaryota(100);TSAR(94);Stramenopiles(94);Gyrista(91);Hyphochytriomyceta(30);Hyphochytriales(30);Hyphochytrydiales_X(22);Hyphochytrydiales_XX(22);Hyphochytrydiales_XX_sp.(22);
16.9026	2.74826e-07	Control_Sediment_vs_Treatment_Sediment	Sediment	Treatment	Eukaryota(100);Obazoa(94);Opisthokonta(94);Fungi(81);Mucoromycota(13);Glomeromycotina(13);Diversisporales(7);Scutellospora(6);Scutellospora_striata(4);
-16.9011	0.00151869	Control_Sediment_vs_Treatment_Sediment	Sediment	Control	Eukaryota(100);Excavata(100);Discoba(100);Euglenozoa(100);Kinetoplastea(100);Trypanosomatida(96);Trypanosomatidae(96);Blechomonas(26);Blechomonas_englundi(1);
16.8873	1.8628e-07	Control_Sediment_vs_Treatment_Sediment	Sediment	Treatment	Eukaryota(100);Excavata(100);Discoba(100);Euglenozoa(100);Diplonemea(100);Diplonemida(100);Diplonemidae(100);Diplonema(99);Diplonema_ambulator(83);
16.5704	5.25226e-14	Control_Sediment_vs_Treatment_Sediment	Sediment	Treatment	Eukaryota(100);TSAR(100);Alveolata(100);Ciliophora(100);Oligohymenophorea(100);Peritrichia_2(100);Sessilida(100);Carchesium(99);Carchesium_polypinum(99);
16.5307	0.00194453	Control_Sediment_vs_Treatment_Sediment	Sediment	Treatment	Eukaryota(94);Excavata(63);Discoba(49);Discoba_X(49);Heterolobosea(49);Tetramitia_I(36);Neovahlkampfiidae(36);Neovahlkampfia(35);Neovahlkampfia_nana(35);
16.4523	8.03048e-05	Control_Sediment_vs_Treatment_Sediment	Sediment	Treatment	Eukaryota(99);Amoebozoa(97);Discosea(97);Discosea_X(97);Flabellinia(97);Vannellida(97);Vannellidae(97);Ripella(97);Ripella_decalvata(44);
-16.3928	0.000229207	Control_Sediment_vs_Treatment_Sediment	Sediment	Control	Eukaryota(100);Amoebozoa(91);Discosea(90);Discosea_X(90);Flabellinia(90);Vannellida(90);Vannellidae(90);Ripella(89);Ripella_sp.(52);
16.299	3.18246e-06	Control_Sediment_vs_Treatment_Sediment	Sediment	Treatment	Eukaryota(99);Obazoa(81);Opisthokonta(81);Choanoflagellata(11);Choanoflagellatea(11);Craspedida(11);Monosigidae_Group_A(11);Codosiga(11);Codosiga_hollandica(11);
-16.268	0.00278175	Control_Sediment_vs_Treatment_Sediment	Sediment	Control	Eukaryota(98);Excavata(84);Discoba(83);Euglenozoa(83);Kinetoplastea(45);Prokinetoplastida(43);Ichthyobodonidae(43);Ichthyobodo(30);Ichthyobodo_necator(20);
15.9196	0.00360249	Control_Sediment_vs_Treatment_Sediment	Sediment	Treatment	Eukaryota(95);TSAR(65);Stramenopiles(63);Bigyra(61);Bicoecea(53);Pseudodendromonadales(44);Pseudodendromonadales_X(44);Paramonas(41);Paramonas_globosa(41);
15.7196	0.000838932	Control_Sediment_vs_Treatment_Sediment	Sediment	Treatment	Eukaryota(100);TSAR(91);Stramenopiles(90);Gyrista(90);Chrysophyceae(62);Paraphysomonadales(39);Paraphysomonadales_X(25);Paraphysomonadales_XX(25);Paraphysomonadales_XX_sp.(25);
-15.5382	1.10816e-05	Control_Sediment_vs_Treatment_Sediment	Sediment	Control	Eukaryota(100);TSAR(100);Alveolata(100);Ciliophora(100);Oligohymenophorea(100);Peritrichia_2(100);Sessilida(100);Vorticella(65);Vorticella_campanula(24);
15.5296	1.01303e-09	Control_Sediment_vs_Treatment_Sediment	Sediment	Treatment	Eukaryota(100);Excavata(100);Discoba(100);Euglenozoa(100);Kinetoplastea(100);Neobodonida(83);Neobodonidae(82);Neobodo(82);Neobodo_sp.(81);
-15.5246	8.03048e-05	Control_Sediment_vs_Treatment_Sediment	Sediment	Control	Eukaryota(100);TSAR(100);Alveolata(100);Ciliophora(100);Spirotrichea(100);Hypotrichia(100);Oxytrichidae(100);Stylonychia(100);Stylonychia_lemnae(59);
15.4731	4.61802e-05	Control_Sediment_vs_Treatment_Sediment	Sediment	Treatment	Eukaryota(100);Excavata(100);Discoba(100);Discoba_X(100);Heterolobosea(100);Tetramitia_III(100);Vahlkampfiidae_III(100);Naegleria(100);Naegleria_clarki(45);
15.4223	0.00604456	Control_Sediment_vs_Treatment_Sediment	Sediment	Treatment	Eukaryota(95);Amoebozoa(64);Discosea(46);Discosea_X(46);Centramoebia(43);Pellitida(43);Endostelium-lineage(43);Endostelium(43);Endostelium_amerosporum(27);
15.3472	0.000763173	Control_Sediment_vs_Treatment_Sediment	Sediment	Treatment	Eukaryota(93);Amoebozoa(65);Discosea(50);Discosea_X(50);Centramoebia(48);Pellitida(47);Endostelium-lineage(47);Endostelium(47);Endostelium_amerosporum(27);
15.3441	1.50232e-29	Control_Sediment_vs_Treatment_Sediment	Sediment	Treatment	Eukaryota(100);TSAR(100);Stramenopiles(100);Gyrista(100);Coscinodiscophyceae(44);Aulacoseirales(44);Aulacoseiraceae(44);Aulacoseira(44);Aulacoseira_baicalensis(18);
15.2159	2.78268e-06	Control_Sediment_vs_Treatment_Sediment	Sediment	Treatment	Eukaryota(100);Excavata(99);Discoba(99);Euglenozoa(99);Kinetoplastea(99);Neobodonida(35);Neobodonidae(35);Neobodo(35);Neobodo_celer(26);
15.2004	0.00739635	Control_Sediment_vs_Treatment_Sediment	Sediment	Treatment	Eukaryota(100);Excavata(98);Discoba(98);Euglenozoa(98);Kinetoplastea(97);Neobodonida(40);Neobodonidae(40);Neobodo(40);Neobodo_celer(39);
15.1233	0.00129825	Control_Sediment_vs_Treatment_Sediment	Sediment	Treatment	Eukaryota(100);Excavata(100);Discoba(100);Euglenozoa(100);Kinetoplastea(99);Trypanosomatida(70);Trypanosomatidae(70);Blechomonas(24);Blechomonas_englundi(10);
-14.9721	0.000639131	Control_Sediment_vs_Treatment_Sediment	Sediment	Control	Eukaryota(100);TSAR(96);Rhizaria(96);Cercozoa(96);Sainouroidea(96);Sainouroidea_X(96);Guttulinopsidae(96);Rosculus(96);Rosculus_hawesi(96);
14.6755	1.06288e-05	Control_Sediment_vs_Treatment_Sediment	Sediment	Treatment	Eukaryota(100);TSAR(100);Alveolata(100);Ciliophora(100);Oligohymenophorea(100);Hymenostomatia(100);Tetrahymenida(99);Tetrahymena(99);Tetrahymena_thermophila(61);
14.5391	5.96632e-06	Control_Sediment_vs_Treatment_Sediment	Sediment	Treatment	Eukaryota(100);TSAR(97);Stramenopiles(96);Gyrista(95);Chrysophyceae(82);Paraphysomonadales(50);Paraphysomonadaceae(50);Paraphysomonas(50);Paraphysomonas_bandaiensis(32);
14.3375	1.58777e-05	Control_Sediment_vs_Treatment_Sediment	Sediment	Treatment	Eukaryota(100);TSAR(97);Stramenopiles(97);Gyrista(96);Chrysophyceae(96);Ochromonadales(71);Ochromonadaceae(62);Poteriospumella(34);Poteriospumella_lacustris(34);
12.7961	0.00113993	Control_Sediment_vs_Treatment_Sediment	Sediment	Treatment	Eukaryota(100);Excavata(99);Discoba(99);Euglenozoa(99);Euglenida(99);Euglenida_X(99);Peranemidae(99);Peranema(99);Peranema_trichophorum(99);
9.69104	0.00596953	Control_Sediment_vs_Treatment_Sediment	Sediment	Treatment	Eukaryota(100);TSAR(99);Rhizaria(99);Cercozoa(99);Filosa-Imbricatea(99);Euglyphida(99);Euglyphidae(99);Euglypha(99);Euglypha_acanthophora(98);
8.72222	0.00442976	Control_Sediment_vs_Treatment_Sediment	Sediment	Treatment	Eukaryota(100);TSAR(92);Rhizaria(92);Cercozoa(92);Filosa-Sarcomonadea(87);Cercomonadida(87);Cercomonadidae(87);Cercomonas(82);Cercomonas_braziliensis(62);
8.60077	2.16555e-09	Control_Sediment_vs_Treatment_Sediment	Sediment	Treatment	Eukaryota(100);Obazoa(100);Opisthokonta(100);Fungi(97);Ascomycota(96);Pezizomycotina(82);Pezizomycetes(52);Pyronema(12);Pyronema_omphalodes(12);
7.93846	1.57487e-05	Control_Sediment_vs_Treatment_Sediment	Sediment	Treatment	Eukaryota(100);Obazoa(89);Opisthokonta(89);Fungi(71);Opisthosporidia(30);Microsporida(30);Microsporida_X(30);Paramicrosporidium(30);Paramicrosporidium_saccamoebae(30);
7.07644	5.13924e-05	Control_Sediment_vs_Treatment_Sediment	Sediment	Treatment	Eukaryota(100);TSAR(100);Stramenopiles(100);Gyrista(100);Chrysophyceae(97);Paraphysomonadales(94);Paraphysomonadaceae(94);Paraphysomonas(94);Paraphysomonas_longispina(62);
6.98597	3.48102e-06	Control_Sediment_vs_Treatment_Sediment	Sediment	Treatment	Eukaryota(100);Obazoa(95);Opisthokonta(95);Fungi(83);Opisthosporidia(43);Microsporida(43);Microsporida_X(43);Paramicrosporidium(43);Paramicrosporidium_saccamoebae(43);
6.92081	9.88985e-06	Control_Sediment_vs_Treatment_Sediment	Sediment	Treatment	Eukaryota(100);TSAR(82);Alveolata(81);Dinoflagellata(55);Dinophyceae(55);Peridiniales(22);Amphidomataceae(12);Azadinium(12);Azadinium_cuneatum(8);
6.70105	0.00059994	Control_Sediment_vs_Treatment_Sediment	Sediment	Treatment	Eukaryota(100);Obazoa(100);Opisthokonta(100);Ichthyosporea(87);Dermocystida(87);Rhynosporidae(87);Rhynosporidae_X(87);Amphibiocystidium(49);Amphibiocystidium_sp.(25);
6.69909	0.0127109	Control_Sediment_vs_Treatment_Sediment	Sediment	Treatment	Eukaryota(100);Obazoa(100);Opisthokonta(100);Fungi(100);Basidiomycota(99);Agaricomycotina(98);Tremellomycetes(98);Trichosporon(98);Trichosporon_cutaneum(71);
6.27398	1.88195e-06	Control_Sediment_vs_Treatment_Sediment	Sediment	Treatment	Eukaryota(100);Obazoa(100);Opisthokonta(100);Ichthyosporea(88);Dermocystida(88);Rhynosporidae(88);Rhynosporidae_X(88);Amphibiocystidium(49);Amphibiocystidium_sp.(13);
5.99814	0.00065714	Control_Sediment_vs_Treatment_Sediment	Sediment	Treatment	Eukaryota(100);Obazoa(100);Opisthokonta(100);Ichthyosporea(88);Dermocystida(88);Rhynosporidae(88);Rhynosporidae_X(88);Amphibiocystidium(45);Amphibiocystidium_sp.(22);
-5.88173	0.0244696	Control_Sediment_vs_Treatment_Sediment	Sediment	Control	Eukaryota(100);TSAR(100);Alveolata(100);Ciliophora(100);Oligohymenophorea(100);Hymenostomatia(100);Tetrahymenida(95);Tetrahymena(95);Tetrahymena_tropicalis(78);
5.7341	0.00177743	Control_Sediment_vs_Treatment_Sediment	Sediment	Treatment	Eukaryota(94);TSAR(73);Stramenopiles(54);Bigyra(36);Opalozoa(36);Opalinata(36);Nucleohelea(26);Actinosphaerium(26);Actinosphaerium_eichhornii(26);
5.0796	0.0228237	Control_Sediment_vs_Treatment_Sediment	Sediment	Treatment	Eukaryota(100);Obazoa(97);Opisthokonta(97);Fungi(81);Ascomycota(67);Ascomycota_X(5);Ascomycota_XX(5);Archaeorhizomyces(5);Archaeorhizomyces_finlayi(5);
5.04951	0.0100532	Control_Sediment_vs_Treatment_Sediment	Sediment	Treatment	Eukaryota(100);Excavata(100);Discoba(100);Euglenozoa(100);Kinetoplastea(100);Trypanosomatida(100);Trypanosomatidae(100);Crithidia(42);Crithidia_brevicula(42);
4.87051	0.00739385	Control_Sediment_vs_Treatment_Sediment	Sediment	Treatment	Eukaryota(100);TSAR(98);Stramenopiles(98);Gyrista(98);Chrysophyceae(84);Paraphysomonadales(28);Paraphysomonadaceae(28);Paraphysomonas(28);Paraphysomonas_bandaiensis(22);
4.83861	0.0238774	Control_Sediment_vs_Treatment_Sediment	Sediment	Treatment	Eukaryota(100);TSAR(100);Stramenopiles(100);Gyrista(100);Chrysophyceae(74);Ochromonadales(61);Ochromonadales_clade-VI(35);Ochromonadales_clade-VI_X(35);Ochromonadales_clade-VI_X_sp.(35);
4.60736	0.00806805	Control_Sediment_vs_Treatment_Sediment	Sediment	Treatment	Eukaryota(99);Obazoa(89);Opisthokonta(89);Fungi(59);Ascomycota(42);Saccharomycotina(37);Saccharomycetales(25);Candida(19);Candida_vaccinii(4);
4.46763	0.0397899	Control_Sediment_vs_Treatment_Sediment	Sediment	Treatment	Eukaryota(100);Archaeplastida(100);Chlorophyta(100);Chlorophyta_X(100);Chlorophyceae(94);Chlamydomonadales(93);Chlamydomonadales_X(93);Asterococcus(70);Asterococcus_limneticus(62);
-3.89426	0.00165494	Control_Sediment_vs_Treatment_Sediment	Sediment	Control	Eukaryota(100);Obazoa(99);Opisthokonta(99);Fungi(63);Zoopagomycota(12);Kickxellomycotina(11);Harpellales(8);Smittium(8);Smittium_cylindrosporum(8);
3.88236	1.06288e-05	Control_Sediment_vs_Treatment_Sediment	Sediment	Treatment	Eukaryota(100);Obazoa(98);Opisthokonta(98);Fungi(86);Opisthosporidia(52);Microsporida(52);Microsporida_X(52);Paramicrosporidium(52);Paramicrosporidium_saccamoebae(52);
3.31387	0.00782255	Control_Sediment_vs_Treatment_Sediment	Sediment	Treatment	Eukaryota(100);TSAR(92);Alveolata(92);Ciliophora(92);Spirotrichea(90);Choreotrichida(53);Strobilidiidae(46);Pelagostrobilidium(32);Pelagostrobilidium_paraepacrum(27);
-2.50589	0.0373457	Control_Sediment_vs_Treatment_Sediment	Sediment	Control	Eukaryota(100);Obazoa(100);Opisthokonta(100);Fungi(100);Chytridiomycota(99);Rhizophydiales(99);Rhizophydiaceae(99);Rhizophydium(99);Rhizophydium_patellarium(99);
2.40382	0.0331141	Control_Sediment_vs_Treatment_Sediment	Sediment	Treatment	Eukaryota(100);TSAR(100);Stramenopiles(100);Bigyra(100);Bicoecea(100);Bicoecales(100);Bicoecaceae(100);Bicosoeca(100);Bicosoeca_petiolata(100);
46.4735	9.92644e-70	Control_Water_vs_Treatment_Water	Water	Treatment	Eukaryota(100);TSAR(100);Stramenopiles(100);Gyrista(100);Synchromophyceae(96);Synchromophyceae_X(96);Synchromophyceae_XX(96);Synchromophyceae_XXX(96);Synchromophyceae_XXX_sp.(96);
46.2943	2.20394e-81	Control_Water_vs_Treatment_Water	Water	Treatment	Eukaryota(100);TSAR(99);Stramenopiles(98);Gyrista(98);Chrysophyceae(64);Paraphysomonadales(24);Paraphysomonadaceae(23);Paraphysomonas(23);Paraphysomonas_foraminifera(21);
45.68	3.3475e-34	Control_Water_vs_Treatment_Water	Water	Treatment	Eukaryota(100);Obazoa(100);Opisthokonta(100);Fungi(100);Ascomycota(100);Saccharomycotina(100);Saccharomycetales(100);Geotrichum(90);Geotrichum_klebahnii(89);
44.6533	2.31618e-25	Control_Water_vs_Treatment_Water	Water	Treatment	Eukaryota(100);TSAR(100);Alveolata(100);Dinoflagellata(100);Dinophyceae(99);Suessiales(42);Borghiellaceae(35);Borghiella(35);Borghiella_tenuissima(35);
44.3105	5.52134e-37	Control_Water_vs_Treatment_Water	Water	Treatment	Eukaryota(100);Obazoa(83);Opisthokonta(83);Fungi(19);Blastocladiomycota(4);Blastocladiomycotina(4);Blastocladiomycetes(4);Catenophlyctis(4);Catenophlyctis_sp.(4);
44.2203	4.00454e-57	Control_Water_vs_Treatment_Water	Water	Treatment	Eukaryota(100);TSAR(99);Stramenopiles(99);Gyrista(99);Chrysophyceae(97);Chrysophyceae_env_clade-I(91);Chrysophyceae_env_clade-I_X(91);Chrysophyceae_env_clade-I_XX(91);Chrysophyceae_env_clade-I_XX_sp.(91);
43.6206	3.5876e-28	Control_Water_vs_Treatment_Water	Water	Treatment	Eukaryota(100);TSAR(100);Stramenopiles(100);Gyrista(100);Peronosporomycetes(100);Peronosporomycetes_X(100);Peronosporales(81);Lagenidium(76);Lagenidium_giganteum(76);
43.4647	2.47873e-53	Control_Water_vs_Treatment_Water	Water	Treatment	Eukaryota(100);TSAR(97);Stramenopiles(97);Gyrista(96);Chrysophyceae(96);Ochromonadales(71);Ochromonadaceae(62);Poteriospumella(34);Poteriospumella_lacustris(34);
43.0044	1.5222e-61	Control_Water_vs_Treatment_Water	Water	Treatment	Eukaryota(100);Obazoa(96);Opisthokonta(96);Fungi(76);Opisthosporidia(25);Microsporida(25);Microsporida_X(25);Paramicrosporidium(25);Paramicrosporidium_saccamoebae(25);
42.9335	8.47536e-26	Control_Water_vs_Treatment_Water	Water	Treatment	Eukaryota(100);Amoebozoa(95);Discosea(93);Discosea_X(93);Flabellinia(93);Vannellida(93);Vannellidae(93);Vannella(93);Vannella_ebro(23);
42.5458	1.68162e-31	Control_Water_vs_Treatment_Water	Water	Treatment	Eukaryota(99);Excavata(62);Discoba(62);Euglenozoa(62);Euglenida(53);Aphagea(29);Distigmidae(19);Distigma(19);Distigma_gracilis(5);
41.2573	9.69939e-22	Control_Water_vs_Treatment_Water	Water	Treatment	Eukaryota(100);Obazoa(100);Opisthokonta(100);Fungi(100);Ascomycota(100);Saccharomycotina(100);Saccharomycetales(100);Dipodascus(100);Dipodascus_magnusii(100);
40.0964	1.48997e-20	Control_Water_vs_Treatment_Water	Water	Treatment	Eukaryota(99);TSAR(98);Alveolata(96);Ciliophora(94);Prostomatea(20);Prostomatea_X(20);Prostomatea_XX(20);Plagiopogon(20);Plagiopogon_loricatus(20);
39.1224	1.70206e-55	Control_Water_vs_Treatment_Water	Water	Treatment	Eukaryota(100);TSAR(95);Stramenopiles(93);Gyrista(92);Eustigmatophyceae(29);Eustigmatophyceae_X(29);Eustigmatophyceae_XX(29);Pseudotetraedriella(5);Pseudotetraedriella_kamillae(5);
-39.0044	2.46386e-23	Control_Water_vs_Treatment_Water	Water	Control	Eukaryota(100);TSAR(99);Alveolata(99);Apicomplexa(99);Gregarinomorphea(99);Neogregarinorida(99);Actinocephalidae(99);Aranciocystis(42);Aranciocystis_muskarensis(42);
37.9943	1.62307e-18	Control_Water_vs_Treatment_Water	Water	Treatment	Eukaryota(100);Obazoa(100);Opisthokonta(100);Fungi(99);Basidiomycota(99);Agaricomycotina(98);Tremellomycetes(91);Asterotremella(64);Asterotremella_humicola(50);
37.4397	1.68162e-31	Control_Water_vs_Treatment_Water	Water	Treatment	Eukaryota(100);Obazoa(100);Opisthokonta(100);Fungi(98);Basidiomycota(98);Pucciniomycotina(98);Cystobasidiomycetes(66);Rhodotorula(66);Rhodotorula_glutinis(15);
37.4107	5.88852e-18	Control_Water_vs_Treatment_Water	Water	Treatment	Eukaryota(100);TSAR(95);Alveolata(95);Ciliophora(95);Phyllopharyngea(91);Suctoria(91);Acinetidae_2(65);Acineta(65);Acineta_compressa(65);
37.3832	9.09209e-31	Control_Water_vs_Treatment_Water	Water	Treatment	Eukaryota(100);Excavata(100);Discoba(100);Discoba_X(100);Heterolobosea(100);Tetramitia_III(100);Vahlkampfiidae_III(100);Naegleria(100);Naegleria_clarki(45);
37.3712	1.75601e-25	Control_Water_vs_Treatment_Water	Water	Treatment	Eukaryota(100);Amoebozoa(100);Discosea(100);Discosea_X(100);Flabellinia(100);Vannellida(100);Vannellidae(100);Vannella(100);Vannella_simplex(98);
37.3213	6.13499e-31	Control_Water_vs_Treatment_Water	Water	Treatment	Eukaryota(100);TSAR(99);Stramenopiles(98);Gyrista(95);Coscinodiscophyceae(16);Aulacoseirales(16);Aulacoseiraceae(16);Aulacoseira(16);Aulacoseira_baicalensis(5);
37.3131	2.31887e-38	Control_Water_vs_Treatment_Water	Water	Treatment	Eukaryota(100);TSAR(100);Stramenopiles(100);Gyrista(100);Bacillariophyceae(93);Naviculales(91);Sellaphoraceae(88);Sellaphora(88);Sellaphora_laevissima(49);
37.2276	8.7163e-18	Control_Water_vs_Treatment_Water	Water	Treatment	Eukaryota(100);TSAR(93);Alveolata(92);Ciliophora(88);Phyllopharyngea(73);Cyrtophoria_4(61);Chilodonellidae(61);Trithigmostoma(46);Trithigmostoma_cucullulus(46);
36.9461	5.11896e-31	Control_Water_vs_Treatment_Water	Water	Treatment	Eukaryota(100);Amoebozoa(88);Discosea(83);Discosea_X(83);Flabellinia(83);Dermamoebida(83);Dermamoebidae(83);Paradermamoeba(83);Paradermamoeba_levis(60);
36.8678	1.89469e-17	Control_Water_vs_Treatment_Water	Water	Treatment	Eukaryota(96);TSAR(60);Alveolata(57);Ciliophora(47);Phyllopharyngea(43);Suctoria(41);Acinetidae_2(12);Acineta(12);Acineta_compressa(12);
36.803	5.98363e-33	Control_Water_vs_Treatment_Water	Water	Treatment	Eukaryota(100);TSAR(100);Stramenopiles(100);Gyrista(100);Chrysophyceae(98);Chrysophyceae_env_clade-I(83);Chrysophyceae_env_clade-I_X(83);Chrysophyceae_env_clade-I_XX(83);Chrysophyceae_env_clade-I_XX_sp.(83);
36.7532	2.3923e-17	Control_Water_vs_Treatment_Water	Water	Treatment	Eukaryota(100);TSAR(94);Stramenopiles(94);Gyrista(91);Hyphochytriomyceta(30);Hyphochytriales(30);Hyphochytrydiales_X(22);Hyphochytrydiales_XX(22);Hyphochytrydiales_XX_sp.(22);
36.6878	9.22286e-71	Control_Water_vs_Treatment_Water	Water	Treatment	Eukaryota(100);TSAR(100);Stramenopiles(100);Gyrista(100);Bacillariophyceae(100);Thalassiophysales(21);Catenulaceae(21);Amphora(21);Amphora_coffeaeformis(21);
36.5293	4.73128e-39	Control_Water_vs_Treatment_Water	Water	Treatment	Eukaryota(96);Obazoa(71);Opisthokonta(71);Fungi(30);Blastocladiomycota(6);Blastocladiomycotina(6);Blastocladiomycetes(6);Catenophlyctis(4);Catenophlyctis_sp.(4);
36.4262	8.04033e-70	Control_Water_vs_Treatment_Water	Water	Treatment	Eukaryota(100);TSAR(100);Stramenopiles(99);Gyrista(99);Coscinodiscophyceae(57);Aulacoseirales(54);Aulacoseiraceae(54);Aulacoseira(54);Aulacoseira_nyassensis(45);
36.1399	6.60359e-20	Control_Water_vs_Treatment_Water	Water	Treatment	Eukaryota(100);Obazoa(98);Opisthokonta(98);Fungi(94);Ascomycota(86);Saccharomycotina(70);Saccharomycetales(67);Geotrichum(29);Geotrichum_eriense(5);
35.8836	1.43921e-16	Control_Water_vs_Treatment_Water	Water	Treatment	Eukaryota(100);Amoebozoa(95);Discosea(95);Discosea_X(95);Flabellinia(95);Vannellida(95);Vannellidae(95);Vannella(95);Vannella_miroides(77);
35.8783	1.86553e-23	Control_Water_vs_Treatment_Water	Water	Treatment	Eukaryota(100);Amoebozoa(92);Discosea(90);Discosea_X(90);Flabellinia(89);Dermamoebida(89);Mayorellidae(89);Mayorella(89);Mayorella_sp.(80);
35.8146	1.64521e-16	Control_Water_vs_Treatment_Water	Water	Treatment	Eukaryota(94);Excavata(63);Discoba(49);Discoba_X(49);Heterolobosea(49);Tetramitia_I(36);Neovahlkampfiidae(36);Neovahlkampfia(35);Neovahlkampfia_nana(35);
35.4061	5.81692e-17	Control_Water_vs_Treatment_Water	Water	Treatment	Eukaryota(100);TSAR(100);Rhizaria(100);Cercozoa(100);Filosa-Sarcomonadea(97);Cercomonadida(97);Cercomonadidae(97);Neocercomonas(68);Neocercomonas_sp.(68);
-35.2654	5.01199e-16	Control_Water_vs_Treatment_Water	Water	Control	Eukaryota(100);Obazoa(100);Opisthokonta(100);Fungi(99);Chytridiomycota(56);Zygophlyctidales(29);Zygophlyctidaceae(29);Zygophlyctis(29);Zygophlyctis_asterionellae(22);
35.0785	9.64128e-34	Control_Water_vs_Treatment_Water	Water	Treatment	Eukaryota(100);TSAR(97);Stramenopiles(97);Gyrista(97);Coscinodiscophyceae(30);Aulacoseirales(30);Aulacoseiraceae(30);Aulacoseira(30);Aulacoseira_baicalensis(12);
34.9628	4.38793e-22	Control_Water_vs_Treatment_Water	Water	Treatment	Eukaryota(99);Excavata(94);Discoba(94);Euglenozoa(94);Kinetoplastea(91);Neobodonida(61);Rhynchomonadidae(60);Rhynchomonas(53);Rhynchomonas_nasuta(53);
34.9232	1.00981e-15	Control_Water_vs_Treatment_Water	Water	Treatment	Eukaryota(100);Obazoa(98);Opisthokonta(98);Fungi(83);Ascomycota(65);Pezizomycotina(59);Sordariomycetes(16);Stachybotrys(15);Stachybotrys_sp.(15);
34.803	1.26809e-15	Control_Water_vs_Treatment_Water	Water	Treatment	Eukaryota(100);TSAR(92);Stramenopiles(92);Gyrista(89);Eustigmatophyceae(34);Eustigmatophyceae_X(34);Eustigmatophyceae_XX(34);Pseudotetraedriella(9);Pseudotetraedriella_kamillae(9);
34.4742	2.48422e-15	Control_Water_vs_Treatment_Water	Water	Treatment	Eukaryota(95);Amoebozoa(64);Discosea(46);Discosea_X(46);Centramoebia(43);Pellitida(43);Endostelium-lineage(43);Endostelium(43);Endostelium_amerosporum(27);
34.3498	4.91942e-20	Control_Water_vs_Treatment_Water	Water	Treatment	Eukaryota(93);Amoebozoa(65);Discosea(50);Discosea_X(50);Centramoebia(48);Pellitida(47);Endostelium-lineage(47);Endostelium(47);Endostelium_amerosporum(27);
33.5743	7.13703e-27	Control_Water_vs_Treatment_Water	Water	Treatment	Eukaryota(100);TSAR(100);Stramenopiles(99);Gyrista(99);Olisthodiscophyceae(26);Olisthodiscales(26);Olisthodiscaceae(26);Olisthodiscus(26);Olisthodiscus_luteus(26);
-33.4987	1.63424e-14	Control_Water_vs_Treatment_Water	Water	Control	Eukaryota(100);TSAR(100);Alveolata(100);Ciliophora(100);Oligohymenophorea(100);Hymenostomatia(100);Ophryoglenida(77);Ophryoglena(52);Ophryoglena_catenula(52);
33.3777	2.06393e-21	Control_Water_vs_Treatment_Water	Water	Treatment	Eukaryota(100);TSAR(99);Stramenopiles(99);Gyrista(99);Chrysophyceae(91);Paraphysomonadales(86);Paraphysomonadaceae(86);Paraphysomonas(86);Paraphysomonas_longispina(48);
32.8221	3.59462e-17	Control_Water_vs_Treatment_Water	Water	Treatment	Eukaryota(100);TSAR(91);Stramenopiles(90);Gyrista(90);Chrysophyceae(62);Paraphysomonadales(39);Paraphysomonadales_X(25);Paraphysomonadales_XX(25);Paraphysomonadales_XX_sp.(25);
32.7822	3.24188e-16	Control_Water_vs_Treatment_Water	Water	Treatment	Eukaryota(100);Obazoa(100);Opisthokonta(100);Fungi(100);Ascomycota(100);Saccharomycotina(100);Saccharomycetales(100);Dipodascus(100);Dipodascus_capitatus(94);
32.7522	1.21857e-29	Control_Water_vs_Treatment_Water	Water	Treatment	Eukaryota(100);TSAR(99);Stramenopiles(99);Gyrista(99);Bacillariophyceae(98);Fragilariales(86);Staurosiraceae(84);Nanofrustulum(73);Nanofrustulum_shiloi(73);
32.669	1.92466e-36	Control_Water_vs_Treatment_Water	Water	Treatment	Eukaryota(99);TSAR(91);Stramenopiles(91);Gyrista(89);Bacillariophyceae(65);Naviculales(37);Berkeleyaceae(19);Climaconeis(19);Climaconeis_scalaris(19);
32.278	8.26814e-86	Control_Water_vs_Treatment_Water	Water	Treatment	Eukaryota(100);TSAR(100);Stramenopiles(100);Gyrista(100);Chrysophyceae(74);Ochromonadales(61);Ochromonadales_clade-VI(35);Ochromonadales_clade-VI_X(35);Ochromonadales_clade-VI_X_sp.(35);
32.125	1.63235e-19	Control_Water_vs_Treatment_Water	Water	Treatment	Eukaryota(99);Excavata(77);Discoba(76);Euglenozoa(70);Euglenida(70);Euglenida_X(59);Anisonemidae(58);Anisonema(58);Anisonema_sp.(58);
32.1183	3.97251e-16	Control_Water_vs_Treatment_Water	Water	Treatment	Eukaryota(99);Obazoa(97);Opisthokonta(97);Ichthyosporea(36);Ichthyophonida(36);Pseudoperkinsidae(29);Pseudoperkinsidae_X(29);Anurofeca(29);Anurofeca_richardsi(27);
31.4469	8.38206e-23	Control_Water_vs_Treatment_Water	Water	Treatment	Eukaryota(91);TSAR(70);Stramenopiles(70);Gyrista(69);Pirsoniales(31);Pirsoniales_X(31);Pirsoniales_XX(31);Pirsonia(31);Pirsonia_guinardiae(16);
31.3495	9.54393e-13	Control_Water_vs_Treatment_Water	Water	Treatment	Eukaryota(98);TSAR(84);Alveolata(80);Ciliophora(76);Phyllopharyngea(70);Suctoria(70);Acinetidae_1(67);Paracineta(67);Paracineta_limbata(67);
31.2176	5.18094e-23	Control_Water_vs_Treatment_Water	Water	Treatment	Eukaryota(100);TSAR(95);Stramenopiles(94);Gyrista(94);Bacillariophyceae(81);Fragilariales(60);Staurosiraceae(59);Nanofrustulum(37);Nanofrustulum_shiloi(37);
31.1804	2.00428e-17	Control_Water_vs_Treatment_Water	Water	Treatment	Eukaryota(99);TSAR(97);Stramenopiles(97);Gyrista(97);Chrysophyceae(84);Apoikiales(36);Apoikiaceae(36);Apoikiospumella(11);Apoikiospumella_mondseeiensis(11);
31.1108	3.13714e-13	Control_Water_vs_Treatment_Water	Water	Treatment	Eukaryota(100);Obazoa(96);Opisthokonta(96);Fungi(83);Fungi_X(2);Fungi_XX(2);Fungi_XXX(2);Barbatospora(2);Barbatospora_ambicaudata(2);
30.9198	1.01885e-14	Control_Water_vs_Treatment_Water	Water	Treatment	Eukaryota(100);Excavata(96);Discoba(96);Euglenozoa(96);Euglenida(95);Euglenida_X(95);Peranemidae(94);Peranema(94);Peranema_trichophorum(94);
30.7559	2.087e-27	Control_Water_vs_Treatment_Water	Water	Treatment	Eukaryota(100);TSAR(100);Alveolata(100);Ciliophora(100);Prostomatea_3(56);Prostomatea_3_X(56);Holophryidae(56);Prorodon(55);Prorodon_teres(55);
30.3822	5.39398e-12	Control_Water_vs_Treatment_Water	Water	Treatment	Eukaryota(100);TSAR(99);Stramenopiles(99);Gyrista(99);Chrysophyceae(96);Chrysophyceae_env_clade-I(91);Chrysophyceae_env_clade-I_X(91);Chrysophyceae_env_clade-I_XX(91);Chrysophyceae_env_clade-I_XX_sp.(91);
30.0641	1.8153e-16	Control_Water_vs_Treatment_Water	Water	Treatment	Eukaryota(100);TSAR(99);Alveolata(99);Ciliophora(98);Nassophorea(55);Nassophorea_X(55);Nassulida(54);Parafurgasonia(22);Parafurgasonia_sp.(22);
29.9727	3.5876e-28	Control_Water_vs_Treatment_Water	Water	Treatment	Eukaryota(100);TSAR(99);Rhizaria(99);Cercozoa(99);Filosa-Imbricatea(99);Euglyphida(99);Euglyphidae(99);Euglypha(99);Euglypha_acanthophora(98);
29.8501	1.88614e-20	Control_Water_vs_Treatment_Water	Water	Treatment	Eukaryota(100);TSAR(99);Stramenopiles(99);Gyrista(99);Coscinodiscophyceae(38);Aulacoseirales(38);Aulacoseiraceae(38);Aulacoseira(38);Aulacoseira_baicalensis(15);
29.4617	2.64788e-11	Control_Water_vs_Treatment_Water	Water	Treatment	Eukaryota(100);Obazoa(100);Opisthokonta(100);Fungi(99);Basidiomycota(98);Agaricomycotina(98);Tremellomycetes(80);Bullera(22);Bullera_sp.(11);
29.4269	3.76988e-12	Control_Water_vs_Treatment_Water	Water	Treatment	Eukaryota(100);Obazoa(93);Opisthokonta(93);Fungi(64);Basidiomycota(18);Agaricomycotina(13);Agaricomycetes(6);Hydnum(4);Hydnum_rufescens(4);
29.1891	4.19716e-11	Control_Water_vs_Treatment_Water	Water	Treatment	Eukaryota(100);Excavata(100);Discoba(100);Euglenozoa(100);Kinetoplastea(100);Neobodonida(92);Neobodonidae(92);Neobodo(92);Neobodo_sp.(90);
29.1709	7.703e-46	Control_Water_vs_Treatment_Water	Water	Treatment	Eukaryota(100);TSAR(100);Stramenopiles(100);Gyrista(100);Bacillariophyceae(100);Eunotiales(98);Eunotiaceae(98);Eunotia(98);Eunotia_sp.(98);
28.632	1.0986e-10	Control_Water_vs_Treatment_Water	Water	Treatment	Eukaryota(100);Obazoa(100);Opisthokonta(100);Fungi(100);Ascomycota(100);Saccharomycotina(100);Saccharomycetales(100);Ascoidea(63);Ascoidea_rubescens(59);
28.6205	1.11211e-10	Control_Water_vs_Treatment_Water	Water	Treatment	Eukaryota(100);TSAR(100);Stramenopiles(100);Gyrista(100);Peronosporomycetes(99);Peronosporomycetes_X(99);Peronosporales(76);Lagenidium(4);Lagenidium_callinectes(4);
28.5925	1.14799e-10	Control_Water_vs_Treatment_Water	Water	Treatment	Eukaryota(100);Obazoa(100);Opisthokonta(100);Fungi(100);Ascomycota(100);Saccharomycotina(100);Saccharomycetales(100);Candida(100);Candida_viswanathii(99);
28.4741	1.40403e-10	Control_Water_vs_Treatment_Water	Water	Treatment	Eukaryota(100);TSAR(98);Rhizaria(98);Cercozoa(98);Filosa-Thecofilosea(98);Cryomonadida(98);Rhogostoma-lineage(90);Rhogostoma(62);Rhogostoma_minus(62);
28.4395	1.47895e-10	Control_Water_vs_Treatment_Water	Water	Treatment	Eukaryota(100);Obazoa(100);Opisthokonta(100);Fungi(100);Mucoromycota(100);Mucoromycotina(100);Mucorales(100);Pilobolus(100);Pilobolus_sphaerosporus(85);
28.3788	1.62748e-10	Control_Water_vs_Treatment_Water	Water	Treatment	Eukaryota(100);TSAR(94);Stramenopiles(94);Gyrista(89);Chrysophyceae(68);Ochromonadales(31);Ochromonadaceae(20);Epipyxis(1);Epipyxis_pulchra(1);
28.3244	1.75356e-10	Control_Water_vs_Treatment_Water	Water	Treatment	Eukaryota(99);Obazoa(76);Opisthokonta(76);Choanoflagellata(9);Choanoflagellatea(9);Craspedida(8);Monosigidae_Group_A(8);Codosiga(8);Codosiga_hollandica(8);
28.1203	2.41251e-10	Control_Water_vs_Treatment_Water	Water	Treatment	Eukaryota(100);TSAR(100);Stramenopiles(92);Gyrista(92);Chrysophyceae(86);Ochromonadales(81);Ochromonadaceae(61);Spumella(57);Spumella_elongata(49);
28.0169	1.62805e-42	Control_Water_vs_Treatment_Water	Water	Treatment	Eukaryota(100);Obazoa(100);Opisthokonta(100);Fungi(100);Basidiomycota(99);Agaricomycotina(98);Tremellomycetes(98);Trichosporon(98);Trichosporon_cutaneum(71);
28.0007	1.0484e-31	Control_Water_vs_Treatment_Water	Water	Treatment	Eukaryota(100);Obazoa(100);Opisthokonta(100);Fungi(100);Ascomycota(100);Saccharomycotina(100);Saccharomycetales(100);Candida(98);Candida_wounanorum(98);
27.9779	1.59517e-14	Control_Water_vs_Treatment_Water	Water	Treatment	Eukaryota(100);TSAR(92);Alveolata(92);Ciliophora(77);Oligohymenophorea(42);Oligohymenophorea_X(32);Oligohymenophorea_XX(32);Dexiotricha(32);Dexiotricha_cf._granulosa(32);
27.919	3.35811e-10	Control_Water_vs_Treatment_Water	Water	Treatment	Eukaryota(100);TSAR(98);Rhizaria(98);Cercozoa(97);Sainouroidea(97);Sainouroidea_X(97);Guttulinopsidae(97);Guttulinopsis(97);Guttulinopsis_erdosi(62);
27.5001	9.20347e-17	Control_Water_vs_Treatment_Water	Water	Treatment	Eukaryota(100);Amoebozoa(89);Discosea(88);Discosea_X(88);Flabellinia(88);Dermamoebida(88);Mayorellidae(88);Mayorella(88);Mayorella_sp.(83);
27.4965	1.27686e-19	Control_Water_vs_Treatment_Water	Water	Treatment	Eukaryota(100);TSAR(100);Stramenopiles(100);Gyrista(100);Chrysophyceae(96);Ochromonadales(95);Ochromonadaceae(95);Spumella(95);Spumella_vulgaris(70);
27.3694	7.98956e-10	Control_Water_vs_Treatment_Water	Water	Treatment	Eukaryota(97);TSAR(72);Stramenopiles(70);Gyrista(65);Pirsoniales(25);Pirsoniales_X(25);Pirsoniales_XX(25);Pirsonia(25);Pirsonia_guinardiae(15);
27.3561	8.11126e-10	Control_Water_vs_Treatment_Water	Water	Treatment	Eukaryota(100);Obazoa(100);Opisthokonta(100);Fungi(100);Basidiomycota(100);Agaricomycotina(99);Tremellomycetes(99);Asterotremella(54);Asterotremella_humicola(45);
27.3251	2.32025e-10	Control_Water_vs_Treatment_Water	Water	Treatment	Eukaryota(100);TSAR(98);Stramenopiles(97);Gyrista(97);Olisthodiscophyceae(20);Olisthodiscales(20);Olisthodiscaceae(20);Olisthodiscus(20);Olisthodiscus_luteus(20);
27.325	8.50658e-10	Control_Water_vs_Treatment_Water	Water	Treatment	Eukaryota(98);Excavata(93);Discoba(91);Euglenozoa(91);Euglenida(90);Petalomonadida(87);Scytomonadidae(85);Scytomonas(54);Scytomonas_saepesedens(54);
27.3105	8.68294e-10	Control_Water_vs_Treatment_Water	Water	Treatment	Eukaryota(100);TSAR(98);Rhizaria(98);Cercozoa(98);Filosa-Sarcomonadea(97);Glissomonadida(97);Allapsidae(96);Viridiraptor(91);Viridiraptor_invadens(89);
27.2724	9.08848e-10	Control_Water_vs_Treatment_Water	Water	Treatment	Eukaryota(100);Amoebozoa(100);Tubulinea(100);Tubulinea_X(100);Elardia(100);Arcellinida(100);Arcellinida_X(100);Pyxidicula(100);Pyxidicula_operculata(100);
27.2705	9.08848e-10	Control_Water_vs_Treatment_Water	Water	Treatment	Eukaryota(100);TSAR(97);Stramenopiles(96);Gyrista(96);Chrysophyceae(82);Chrysophyceae_X(30);Chrysophyceae_XX(30);Chrysophyceae_XXX(30);Chrysophyceae_XXX_sp.(30);
27.2565	9.22059e-10	Control_Water_vs_Treatment_Water	Water	Treatment	Eukaryota(100);TSAR(100);Alveolata(100);Ciliophora(99);Oligohymenophorea(98);Peritrichia_2(98);Sessilida(98);Vorticellides(32);Vorticellides_astyliformis(32);
27.2075	9.92117e-10	Control_Water_vs_Treatment_Water	Water	Treatment	Eukaryota(100);Obazoa(100);Opisthokonta(100);Fungi(100);Basidiomycota(86);Agaricomycotina(85);Tremellomycetes(84);Trichosporon(84);Trichosporon_multisporum(62);
27.2006	1.00218e-09	Control_Water_vs_Treatment_Water	Water	Treatment	Eukaryota(100);Excavata(100);Discoba(100);Euglenozoa(100);Kinetoplastea(100);Neobodonida(86);Rhynchomonadidae(84);Rhynchomonas(83);Rhynchomonas_nasuta(83);
27.1603	4.713e-19	Control_Water_vs_Treatment_Water	Water	Treatment	Eukaryota(98);Excavata(78);Discoba(78);Euglenozoa(78);Euglenida(78);Petalomonadida(77);Scytomonadidae(55);Notosolenus(29);Notosolenus_urceolatus(29);
27.1256	1.12336e-09	Control_Water_vs_Treatment_Water	Water	Treatment	Eukaryota(100);Excavata(86);Discoba(86);Euglenozoa(85);Euglenida(85);Euglenida_X(83);Peranemidae(83);Peranema(83);Peranema_trichophorum(83);
27.0837	1.19401e-09	Control_Water_vs_Treatment_Water	Water	Treatment	Eukaryota(100);TSAR(82);Alveolata(79);Dinoflagellata(57);Dinophyceae(55);Peridiniales(13);Amphidomataceae(4);Azadinium(4);Azadinium_cuneatum(3);
27.0637	1.22061e-09	Control_Water_vs_Treatment_Water	Water	Treatment	Eukaryota(100);Obazoa(94);Opisthokonta(94);Fungi(75);Opisthosporidia(25);Microsporida(25);Microsporida_X(25);Paramicrosporidium(25);Paramicrosporidium_saccamoebae(25);
27.0594	1.22263e-09	Control_Water_vs_Treatment_Water	Water	Treatment	Eukaryota(100);TSAR(100);Stramenopiles(100);Gyrista(100);Chrysophyceae(97);Ochromonadales(95);Ochromonadaceae(79);Melkoniana(31);Melkoniana_sp.(22);
27.0591	1.22061e-09	Control_Water_vs_Treatment_Water	Water	Treatment	Eukaryota(96);Excavata(72);Discoba(72);Euglenozoa(71);Euglenida(67);Euglenophyceae(32);Phacaceae(20);Lepocinclis(11);Lepocinclis_cyclidiopsis(0);
27.0523	4.84962e-10	Control_Water_vs_Treatment_Water	Water	Treatment	Eukaryota(100);TSAR(100);Stramenopiles(100);Gyrista(100);Synchromophyceae(92);Synchromophyceae_X(92);Synchromophyceae_XX(92);Synchromophyceae_XXX(92);Synchromophyceae_XXX_sp.(92);
26.9713	1.39813e-09	Control_Water_vs_Treatment_Water	Water	Treatment	Eukaryota(99);TSAR(74);Alveolata(71);Dinoflagellata(52);Dinophyceae(33);Peridiniales(14);Protoperidiniaceae(3);Protoperidinium(3);Protoperidinium_fusiforme(2);
26.9577	1.98601e-10	Control_Water_vs_Treatment_Water	Water	Treatment	Eukaryota(100);TSAR(100);Alveolata(100);Ciliophora(100);Oligohymenophorea(100);Hymenostomatia(100);Tetrahymenida(89);Tetrahymena(81);Tetrahymena_australis(29);
26.8829	1.59282e-09	Control_Water_vs_Treatment_Water	Water	Treatment	Eukaryota(100);Amoebozoa(99);Discosea(98);Discosea_X(98);Flabellinia(98);Vannellida(98);Vannellidae(98);Vannella(98);Vannella_simplex(92);
26.8551	4.91816e-46	Control_Water_vs_Treatment_Water	Water	Treatment	Eukaryota(100);Obazoa(100);Opisthokonta(100);Fungi(100);Basidiomycota(100);Agaricomycotina(100);Tremellomycetes(100);Trichosporon(99);Trichosporon_loubieri(93);
26.7933	1.81917e-09	Control_Water_vs_Treatment_Water	Water	Treatment	Eukaryota(99);TSAR(91);Rhizaria(91);Cercozoa(91);Filosa-Sarcomonadea(91);Glissomonadida(91);Allapsidae(89);Viridiraptor(73);Viridiraptor_invadens(69);
26.7523	1.92363e-09	Control_Water_vs_Treatment_Water	Water	Treatment	Eukaryota(100);TSAR(100);Alveolata(100);Apicomplexa(100);Gregarinomorphea(100);Neogregarinorida(100);Actinocephalidae(100);Hyplorynchus(79);Hyplorynchus_sp.(79);
26.7503	1.92363e-09	Control_Water_vs_Treatment_Water	Water	Treatment	Eukaryota(100);Excavata(98);Discoba(98);Euglenozoa(98);Kinetoplastea(97);Neobodonida(40);Neobodonidae(40);Neobodo(40);Neobodo_celer(39);
26.7056	2.04786e-09	Control_Water_vs_Treatment_Water	Water	Treatment	Eukaryota(100);Obazoa(100);Opisthokonta(100);Fungi(88);Zoopagomycota(61);Zoopagomycotina(46);Zoopagomycotina_X(46);Acaulopage(46);Acaulopage_dichotoma(45);
26.7047	2.04786e-09	Control_Water_vs_Treatment_Water	Water	Treatment	Eukaryota(100);Obazoa(100);Opisthokonta(100);Choanoflagellata(40);Choanoflagellatea(40);Craspedida(34);Salpingoecidae_Group_C2(27);Salpingoeca_C2(22);Salpingoeca_napiformis(22);
26.6935	2.07246e-09	Control_Water_vs_Treatment_Water	Water	Treatment	Eukaryota(99);TSAR(85);Stramenopiles(82);Bigyra(78);Sagenista(78);Labyrinthulomycetes(78);Amphifilaceae(78);Fibrophrys(53);Fibrophrys_sp.(53);
26.6712	2.11761e-09	Control_Water_vs_Treatment_Water	Water	Treatment	Eukaryota(100);TSAR(99);Stramenopiles(98);Gyrista(98);Olisthodiscophyceae(30);Olisthodiscales(30);Olisthodiscaceae(30);Olisthodiscus(30);Olisthodiscus_luteus(30);
26.5912	2.40053e-09	Control_Water_vs_Treatment_Water	Water	Treatment	Eukaryota(100);TSAR(92);Rhizaria(92);Cercozoa(92);Filosa-Thecofilosea(92);Cryomonadida(92);Rhogostoma-lineage(60);Capsellina(30);Capsellina_sp.(30);
-26.568	2.47331e-09	Control_Water_vs_Treatment_Water	Water	Control	Eukaryota(96);TSAR(89);Alveolata(87);Apicomplexa(86);Gregarinomorphea(86);Neogregarinorida(86);Actinocephalidae(86);Steinina(61);Steinina_ctenocephali(61);
26.5096	2.69044e-09	Control_Water_vs_Treatment_Water	Water	Treatment	Eukaryota(99);TSAR(81);Alveolata(75);Dinoflagellata(55);Syndiniales(24);Dino-Group-I(24);Dino-Group-I-Clade-3(20);Ichthyodinium(20);Ichthyodinium_sp.(18);
26.3096	3.72099e-69	Control_Water_vs_Treatment_Water	Water	Treatment	Eukaryota(100);Obazoa(100);Opisthokonta(100);Fungi(100);Ascomycota(100);Pezizomycotina(100);Eurotiomycetes(99);Knufia(67);Knufia_cryptophialidica(58);
-26.2717	3.894e-09	Control_Water_vs_Treatment_Water	Water	Control	Eukaryota(100);TSAR(100);Alveolata(100);Ciliophora(100);Spirotrichea(100);Hypotrichia(100);Oxytrichidae(93);Cyrtohymena(93);Cyrtohymena_citrina(93);
26.1486	2.33343e-21	Control_Water_vs_Treatment_Water	Water	Treatment	Eukaryota(100);TSAR(98);Alveolata(97);Ciliophora(94);Oligohymenophorea(51);Peniculia(25);Lembadionidae(22);Lembadion(22);Lembadion_bullinum(22);
26.0421	2.94113e-48	Control_Water_vs_Treatment_Water	Water	Treatment	Eukaryota(100);Archaeplastida(100);Chlorophyta(100);Chlorophyta_X(100);Chlorophyta_XX(100);Chlorophyta_XXX(100);Chlorophyta_XXXX(100);Scotinosphaera(100);Scotinosphaera_lemnae(77);
25.9399	9.58314e-45	Control_Water_vs_Treatment_Water	Water	Treatment	Eukaryota(100);TSAR(100);Alveolata(100);Ciliophora(100);Heterotrichea(100);Heterotrichea_X(100);Spirostomidae(100);Spirostomum(100);Spirostomum_yagiui(94);
25.898	6.92772e-09	Control_Water_vs_Treatment_Water	Water	Treatment	Eukaryota(100);Excavata(100);Discoba(100);Euglenozoa(100);Kinetoplastea(100);Eubodonida(72);Bodonidae(72);Bodo(72);Bodo_edax(68);
25.8726	7.20133e-09	Control_Water_vs_Treatment_Water	Water	Treatment	Eukaryota(100);TSAR(99);Rhizaria(99);Cercozoa(99);Sainouroidea(98);Sainouroidea_X(98);Guttulinopsidae(98);Rosculus(98);Rosculus_philanguis(34);
-25.852	7.43371e-09	Control_Water_vs_Treatment_Water	Water	Control	Eukaryota(100);Obazoa(100);Opisthokonta(100);Fungi(97);Chytridiomycota(37);Chytridiales(19);Chytriomycetaceae(16);Entophlyctis(16);Entophlyctis_helioformis(16);
25.8509	2.67843e-53	Control_Water_vs_Treatment_Water	Water	Treatment	Eukaryota(100);TSAR(92);Alveolata(89);Ciliophora(83);Oligohymenophorea(47);Peniculia(26);Lembadionidae(21);Lembadion(21);Lembadion_bullinum(21);
25.7831	8.09754e-09	Control_Water_vs_Treatment_Water	Water	Treatment	Eukaryota(100);TSAR(77);Stramenopiles(77);Bigyra(77);Opalozoa(77);Opalozoa_X(76);MAST-12(76);MAST-12C(76);MAST-12C_sp.(76);
25.7587	3.09568e-42	Control_Water_vs_Treatment_Water	Water	Treatment	Eukaryota(100);Obazoa(100);Opisthokonta(100);Fungi(100);Basidiomycota(100);Agaricomycotina(100);Tremellomycetes(100);Trichosporon(100);Trichosporon_gracile(100);
25.6931	9.09645e-09	Control_Water_vs_Treatment_Water	Water	Treatment	Eukaryota(100);Obazoa(98);Opisthokonta(98);Fungi(88);Ascomycota(46);Saccharomycotina(16);Lipomycetaceae(6);Myxozyma(6);Myxozyma_monticola(5);
25.6393	6.0234e-17	Control_Water_vs_Treatment_Water	Water	Treatment	Eukaryota(100);Excavata(100);Discoba(100);Euglenozoa(100);Kinetoplastea(99);Trypanosomatida(75);Trypanosomatidae(75);Blechomonas(20);Blechomonas_ayalai(9);
25.5572	1.11041e-08	Control_Water_vs_Treatment_Water	Water	Treatment	Eukaryota(100);TSAR(82);Stramenopiles(81);Gyrista(81);Chrysophyceae(58);Ochromonadales(42);Ochromonadaceae(34);Spumella(22);Spumella_obliqua(12);
25.4614	7.11254e-09	Control_Water_vs_Treatment_Water	Water	Treatment	Eukaryota(100);Obazoa(100);Opisthokonta(100);Fungi(100);Basidiomycota(100);Agaricomycotina(100);Tremellomycetes(99);Bullera(53);Bullera_sp.(34);
-25.4137	1.39064e-08	Control_Water_vs_Treatment_Water	Water	Control	Eukaryota(100);Obazoa(100);Opisthokonta(100);Fungi(78);Ascomycota(61);Ascomycota_X(6);Ascomycota_XX(6);Archaeorhizomyces(6);Archaeorhizomyces_finlayi(6);
25.2338	7.67885e-44	Control_Water_vs_Treatment_Water	Water	Treatment	Eukaryota(100);TSAR(92);Alveolata(92);Ciliophora(89);Plagiopylea(63);Plagiopylea_X(63);Epalxellidae(60);Epalxella(60);Epalxella_antiquorum(60);
25.1097	2.6414e-40	Control_Water_vs_Treatment_Water	Water	Treatment	Eukaryota(100);Obazoa(93);Opisthokonta(93);Fungi(76);Ascomycota(61);Saccharomycotina(28);Saccharomycetales(27);Wickerhamiella(9);Wickerhamiella_domercqiae(9);
25.107	4.20356e-49	Control_Water_vs_Treatment_Water	Water	Treatment	Eukaryota(95);TSAR(60);Stramenopiles(49);Bigyra(47);Sagenista(47);Labyrinthulomycetes(47);Amphifilaceae(47);Sorodiplophrys(23);Sorodiplophrys_stercorea(23);
25.048	1.14568e-13	Control_Water_vs_Treatment_Water	Water	Treatment	Eukaryota(100);Excavata(100);Discoba(100);Euglenozoa(100);Euglenida(99);Euglenida_X(99);Peranemidae(99);Peranema(99);Peranema_trichophorum(99);
25.0251	2.49629e-08	Control_Water_vs_Treatment_Water	Water	Treatment	Eukaryota(100);Provora(68);Nebulidia(68);Nebulidia_X(68);Nebulidea(68);Nebulidida(68);Nebulidae(68);Ancoracysta(68);Ancoracysta_twista(68);
25.0037	2.49629e-08	Control_Water_vs_Treatment_Water	Water	Treatment	Eukaryota(100);TSAR(100);Alveolata(100);Ciliophora(100);Oligohymenophorea(100);Hymenostomatia(100);Tetrahymenida(78);Tetrahymena(64);Tetrahymena_rostrata(48);
-24.9508	2.61147e-19	Control_Water_vs_Treatment_Water	Water	Control	Eukaryota(100);Obazoa(96);Opisthokonta(96);Fungi(65);Aphelidiomycota(10);Aphelidiales(10);Aphelidiaceae(10);Amoeboaphelidium(10);Amoeboaphelidium_protococcarum(10);
24.8006	3.83797e-08	Control_Water_vs_Treatment_Water	Water	Treatment	Eukaryota(100);TSAR(74);Rhizaria(74);Cercozoa(74);Filosa-Thecofilosea(74);Cryomonadida(74);Rhogostoma-lineage(29);Rhogostoma(29);Rhogostoma_minus(29);
24.6203	1.802e-23	Control_Water_vs_Treatment_Water	Water	Treatment	Eukaryota(98);Amoebozoa(90);Discosea(87);Discosea_X(87);Centramoebia(83);Himatismenida(83);Cochliopodiidae(83);Cochliopodium(83);Cochliopodium_plurinucleolum(72);
24.5671	2.82684e-22	Control_Water_vs_Treatment_Water	Water	Treatment	Eukaryota(100);Obazoa(100);Opisthokonta(100);Fungi(100);Mucoromycota(100);Mucoromycotina(100);Mucoromycotina_X(93);Pilaira(61);Pilaira_anomala(61);
-24.5481	2.52885e-11	Control_Water_vs_Treatment_Water	Water	Control	Eukaryota(100);TSAR(100);Alveolata(100);Apicomplexa(100);Gregarinomorphea(100);Neogregarinorida(100);Actinocephalidae(100);Monocystis(100);Monocystis_sp.(98);
24.3622	7.55084e-28	Control_Water_vs_Treatment_Water	Water	Treatment	Eukaryota(100);Obazoa(100);Opisthokonta(100);Fungi(100);Ascomycota(100);Pezizomycotina(100);Eurotiomycetes(99);Phaeosaccardinula(82);Phaeosaccardinula_sp.(82);
24.3354	1.58141e-08	Control_Water_vs_Treatment_Water	Water	Treatment	Eukaryota(100);Obazoa(100);Opisthokonta(100);Fungi(94);Ascomycota(91);Saccharomycotina(89);Saccharomycetales(88);Candida(21);Candida_ishiwadae(5);
-24.2459	8.7169e-13	Control_Water_vs_Treatment_Water	Water	Control	Eukaryota(100);TSAR(100);Alveolata(100);Ciliophora(100);Spirotrichea(99);Hypotrichia(99);Urostylidae(46);Uroleptus(46);Uroleptus_gallina(46);
24.1407	5.21658e-23	Control_Water_vs_Treatment_Water	Water	Treatment	Eukaryota(100);Obazoa(100);Opisthokonta(100);Fungi(100);Basidiomycota(100);Agaricomycotina(100);Tremellomycetes(98);Trichosporon(88);Trichosporon_akiyoshidainum(75);
23.999	5.58778e-12	Control_Water_vs_Treatment_Water	Water	Treatment	Eukaryota(100);TSAR(100);Alveolata(100);Ciliophora(100);Spirotrichea(100);Euplotia(100);Euplotidae(100);Euplotes(99);Euplotes_aediculatus(98);
-23.9129	9.91074e-12	Control_Water_vs_Treatment_Water	Water	Control	Eukaryota(100);Excavata(99);Discoba(99);Euglenozoa(99);Kinetoplastea(99);Kinetoplastea_X(41);Kinetoplastea_XX(41);Azumiobodo(41);Azumiobodo_hoyamushi(40);
23.8204	8.42992e-15	Control_Water_vs_Treatment_Water	Water	Treatment	Eukaryota(100);Excavata(100);Discoba(100);Euglenozoa(100);Kinetoplastea(100);Trypanosomatida(67);Trypanosomatidae(67);Blechomonas(18);Blechomonas_englundi(1);
23.6204	1.18654e-11	Control_Water_vs_Treatment_Water	Water	Treatment	Eukaryota(100);Excavata(100);Discoba(100);Euglenozoa(100);Kinetoplastea(100);Trypanosomatida(72);Trypanosomatidae(72);Blechomonas(20);Blechomonas_englundi(2);
-23.6047	1.21976e-47	Control_Water_vs_Treatment_Water	Water	Control	Eukaryota(100);Obazoa(95);Opisthokonta(95);Fungi(80);Mucoromycota(17);Glomeromycotina(17);Glomerales(8);Septoglomus(8);Septoglomus_constrictum(8);
23.5206	1.01949e-14	Control_Water_vs_Treatment_Water	Water	Treatment	Eukaryota(100);Obazoa(100);Opisthokonta(100);Fungi(100);Chytridiomycota(93);Rhizophydiales(83);Rhizophydiaceae(42);Rhizophydium(38);Rhizophydium_patellarium(38);
-23.5163	6.3728e-14	Control_Water_vs_Treatment_Water	Water	Control	Eukaryota(100);TSAR(94);Alveolata(94);Ciliophora(90);Spirotrichea(89);Hypotrichia(87);Urostylidae(58);Tunicothrix(58);Tunicothrix_sp.(58);
-23.4406	1.21802e-32	Control_Water_vs_Treatment_Water	Water	Control	Eukaryota(100);Obazoa(98);Opisthokonta(98);Fungi(72);Basidiomycota(12);Agaricomycotina(10);Tremellomycetes(4);Trichosporon(4);Trichosporon_faecale(0);
23.3615	3.64334e-16	Control_Water_vs_Treatment_Water	Water	Treatment	Eukaryota(100);TSAR(92);Alveolata(92);Apicomplexa(78);Gregarinomorphea(70);Gregarinomorphea_X_GRE6(67);Gregarinomorphea_X_GRE6_X(67);Gregarinomorphea_X_GRE6_XX(67);Gregarinomorphea_X_GRE6_XX_sp.(67);
23.3431	2.7343e-11	Control_Water_vs_Treatment_Water	Water	Treatment	Eukaryota(99);TSAR(99);Stramenopiles(99);Gyrista(99);Chrysophyceae(91);Ochromonadales(88);Ochromonadaceae(87);Poteriospumella(87);Poteriospumella_lacustris(79);
23.3058	1.57943e-25	Control_Water_vs_Treatment_Water	Water	Treatment	Eukaryota(100);TSAR(82);Rhizaria(82);Cercozoa(82);Filosa-Thecofilosea(81);Cryomonadida(80);Protaspa-lineage(68);Protaspa(68);Protaspa_longipes(65);
23.28	1.11267e-24	Control_Water_vs_Treatment_Water	Water	Treatment	Eukaryota(100);Obazoa(100);Opisthokonta(100);Fungi(99);Mucoromycota(78);Mortierellaceae(78);Mortierellaceae_X(78);Mortierella(78);Mortierella_sp.(77);
23.2753	4.31508e-14	Control_Water_vs_Treatment_Water	Water	Treatment	Eukaryota(100);Obazoa(78);Opisthokonta(78);Fungi(25);Basidiomycota(18);Ustilaginomycotina(13);Exobasidiomycetes(13);Tilletia(13);Tilletia_goloskokovii(9);
-23.2466	3.86802e-08	Control_Water_vs_Treatment_Water	Water	Control	Eukaryota(100);Obazoa(100);Opisthokonta(100);Fungi(97);Chytridiomycota(83);Zygophlyctidales(73);Zygophlyctidaceae(73);Zygophlyctis(73);Zygophlyctis_asterionellae(66);
-23.2046	5.12588e-31	Control_Water_vs_Treatment_Water	Water	Control	Eukaryota(100);TSAR(100);Alveolata(100);Ciliophora(100);Spirotrichea(100);Oligotrichida(100);Oligotrichida_X(63);Oligotrichida_XX(63);Oligotrichida_XX_sp.(63);
23.1685	3.28414e-07	Control_Water_vs_Treatment_Water	Water	Treatment	Eukaryota(98);Excavata(84);Discoba(83);Euglenozoa(83);Kinetoplastea(45);Prokinetoplastida(43);Ichthyobodonidae(43);Ichthyobodo(30);Ichthyobodo_necator(20);
-23.1616	3.29189e-07	Control_Water_vs_Treatment_Water	Water	Control	Eukaryota(100);Excavata(100);Discoba(100);Euglenozoa(100);Kinetoplastea(100);Trypanosomatida(96);Trypanosomatidae(96);Blechomonas(26);Blechomonas_englundi(1);
22.9941	8.36095e-08	Control_Water_vs_Treatment_Water	Water	Treatment	Eukaryota(100);Archaeplastida(100);Chlorophyta(100);Chlorophyta_X(100);Trebouxiophyceae(79);Microthamniales(61);Microthamniales_X(61);Trebouxia(61);Trebouxia_impressa(56);
22.9845	3.06124e-19	Control_Water_vs_Treatment_Water	Water	Treatment	Eukaryota(100);TSAR(83);Rhizaria(83);Cercozoa(83);Filosa-Thecofilosea(79);Tectofilosida(75);Tectofilosida_X(72);Fisculla(72);Fisculla_asini(72);
22.9235	1.18957e-11	Control_Water_vs_Treatment_Water	Water	Treatment	Eukaryota(100);TSAR(99);Alveolata(99);Apicomplexa(99);Gregarinomorphea(99);Neogregarinorida(99);Actinocephalidae(99);Syncystis(78);Syncystis_mirabilis(78);
-22.7858	5.43451e-07	Control_Water_vs_Treatment_Water	Water	Control	Eukaryota(100);Obazoa(100);Opisthokonta(100);Fungi(77);Basidiomycota(29);Agaricomycotina(26);Agaricomycetes(5);Acanthophysium(0);Acanthophysium_cerussatum(0);
22.7387	5.82021e-07	Control_Water_vs_Treatment_Water	Water	Treatment	Eukaryota(100);TSAR(82);Alveolata(80);Dinoflagellata(57);Dinophyceae(57);Gymnodiniales(17);Gymnodiniaceae(16);Amphidinium(13);Amphidinium_mootonorum(13);
-22.6283	5.80444e-51	Control_Water_vs_Treatment_Water	Water	Control	Eukaryota(100);Obazoa(87);Opisthokonta(87);Fungi(61);Opisthosporidia(11);Microsporida(11);Microsporida_X(11);Mitosporidium(8);Mitosporidium_daphniae(8);
22.5097	1.32337e-24	Control_Water_vs_Treatment_Water	Water	Treatment	Eukaryota(100);TSAR(100);Alveolata(100);Ciliophora(100);Spirotrichea(94);Hypotrichia(90);Spirofilidae(34);Strongylidium(26);Strongylidium_pseudocrassum(26);
22.3488	8.78786e-33	Control_Water_vs_Treatment_Water	Water	Treatment	Eukaryota(100);TSAR(89);Alveolata(89);Ciliophora(83);Oligohymenophorea(49);Peritrichia_1(37);Trichodinidae(36);Trichodina(36);Trichodina_reticulata(21);
22.3346	5.65532e-10	Control_Water_vs_Treatment_Water	Water	Treatment	Eukaryota(100);TSAR(94);Alveolata(94);Ciliophora(90);Nassophorea(22);Nassophorea_X(22);Nassulida(22);Nassulida_X(22);Nassulida_X_sp.(22);
22.0968	2.28929e-10	Control_Water_vs_Treatment_Water	Water	Treatment	Eukaryota(100);TSAR(97);Rhizaria(97);Cercozoa(97);Filosa-Imbricatea(94);Thaumatomonadida(94);Peregriniidae(92);Peregrinia(92);Peregrinia_clavideferens(92);
22.0578	1.3596e-16	Control_Water_vs_Treatment_Water	Water	Treatment	Eukaryota(100);TSAR(96);Rhizaria(96);Cercozoa(96);Filosa-Imbricatea(96);Euglyphida(96);Trinematidae(92);Trinema(67);Trinema_enchelys(67);
-21.8521	1.38333e-29	Control_Water_vs_Treatment_Water	Water	Control	Eukaryota(96);TSAR(76);Rhizaria(72);Cercozoa(71);Endomyxa-Phytomyxea(70);Plasmodiophorida(70);Plasmodiophorida_X(70);Spongospora(70);Spongospora_nasturtii(69);
21.7556	1.87709e-12	Control_Water_vs_Treatment_Water	Water	Treatment	Eukaryota(99);TSAR(75);Rhizaria(58);Cercozoa(58);Endomyxa(57);Vampyrellida(55);Penardia-lineage(54);Vampyrellida_clade_C(54);Penardia_sp.(54);
-21.7083	8.70602e-36	Control_Water_vs_Treatment_Water	Water	Control	Eukaryota(100);Obazoa(99);Opisthokonta(99);Fungi(84);Ascomycota(59);Saccharomycotina(22);Saccharomycetales(11);Candida(8);Candida_glucosophila(2);
21.09	5.07277e-06	Control_Water_vs_Treatment_Water	Water	Treatment	Eukaryota(100);TSAR(100);Alveolata(99);Apicomplexa(99);Gregarinomorphea(99);Neogregarinorida(99);Actinocephalidae(99);Monocystis(96);Monocystis_sp.(93);
-21.0541	6.21966e-08	Control_Water_vs_Treatment_Water	Water	Control	Eukaryota(98);Excavata(76);Discoba(76);Euglenozoa(76);Diplonemea(64);Diplonemida(64);Diplonemidae(64);Diplonema(55);Diplonema_ambulator(32);
21.039	5.49481e-06	Control_Water_vs_Treatment_Water	Water	Treatment	Eukaryota(100);TSAR(79);Rhizaria(78);Cercozoa(78);Filosa-Thecofilosea(75);Cryomonadida(69);Protaspa-lineage(60);Protaspa(60);Protaspa_longipes(53);
20.7351	6.97836e-07	Control_Water_vs_Treatment_Water	Water	Treatment	Eukaryota(100);TSAR(73);Stramenopiles(68);Bigyra(41);Sagenista(34);Sagenista_X(33);MAST-7(27);MAST-7_X(22);MAST-7_X_sp.(22);
20.1365	1.10317e-07	Control_Water_vs_Treatment_Water	Water	Treatment	Eukaryota(100);Archaeplastida(100);Chlorophyta(100);Chlorophyta_X(100);Chlorophyceae(100);Chlamydomonadales(100);Chlamydomonadales_X(100);Chloromonas(99);Chloromonas_reticulata(99);
-20.0847	1.57643e-06	Control_Water_vs_Treatment_Water	Water	Control	Eukaryota(100);TSAR(93);Alveolata(92);Apicomplexa(86);Gregarinomorphea(86);Neogregarinorida(86);Actinocephalidae(86);Syncystis(73);Syncystis_mirabilis(73);
-20.0652	1.37263e-18	Control_Water_vs_Treatment_Water	Water	Control	Eukaryota(100);TSAR(85);Rhizaria(85);Cercozoa(85);Filosa-Sarcomonadea(61);Cercomonadida(59);Cercomonadidae(59);Cercomonas(59);Cercomonas_braziliensis(19);
19.8936	7.67973e-09	Control_Water_vs_Treatment_Water	Water	Treatment	Eukaryota(100);TSAR(100);Stramenopiles(100);Gyrista(100);Bacillariophyceae(99);Bacillariales(78);Bacillariaceae(78);Nitzschia(76);Nitzschia_laevis(57);
-19.6447	8.33993e-09	Control_Water_vs_Treatment_Water	Water	Control	Eukaryota(99);Obazoa(99);Opisthokonta(99);Ichthyosporea(37);Ichthyophonida(37);Ichthyophonidae(36);Amoebidianae(22);Ichthyophonidae_Amoebidianae_X(22);Ichthyophonidae_Amoebidianae_X_sp.(22);
19.3061	4.45899e-05	Control_Water_vs_Treatment_Water	Water	Treatment	Eukaryota(99);Obazoa(93);Opisthokonta(93);Fungi(75);Ascomycota(64);Pezizomycotina(33);Orbiliomycetes(23);Dactylellina(12);Dactylellina_phymatopaga(7);
19.005	4.16431e-05	Control_Water_vs_Treatment_Water	Water	Treatment	Eukaryota(100);Archaeplastida(100);Chlorophyta(100);Chlorophyta_X(100);Chlorophyceae(98);Chlamydomonadales(92);Chlamydomonadales_X(92);Chlamydomonas(26);Chlamydomonas_pila(8);
18.7122	1.39159e-18	Control_Water_vs_Treatment_Water	Water	Treatment	Eukaryota(100);TSAR(98);Alveolata(98);Ciliophora(98);Spirotrichea(96);Hypotrichia(93);Oxytrichidae(32);Stichotrichia(14);Stichotrichia_sp.(14);
18.6602	6.35733e-17	Control_Water_vs_Treatment_Water	Water	Treatment	Eukaryota(100);TSAR(90);Rhizaria(90);Cercozoa(90);Filosa-Thecofilosea(88);Tectofilosida(88);Tectofilosida_X(83);Fisculla(83);Fisculla_margaritae(78);
18.6375	9.71657e-05	Control_Water_vs_Treatment_Water	Water	Treatment	Eukaryota(100);TSAR(70);Rhizaria(70);Cercozoa(69);Filosa-Granofilosea(61);Limnofilida(61);Limnofilidae(61);Limnofila(61);Limnofila_anglica(57);
-18.4531	2.08524e-09	Control_Water_vs_Treatment_Water	Water	Control	Eukaryota(100);Amoebozoa(87);Tubulinea(80);Tubulinea_X(80);Elardia(80);Leptomyxida(80);Flabellulidae(79);Paraflabellula(66);Paraflabellula_hoguae(62);
18.3669	0.00013313	Control_Water_vs_Treatment_Water	Water	Treatment	Eukaryota(100);TSAR(81);Telonemia(66);Telonemia_X(66);Telonemia_XX(66);Telonemia_XXX(66);Telonemia-Group-1(66);Telonema-Group-1(63);Telonema_subtile(63);
18.3486	3.69567e-08	Control_Water_vs_Treatment_Water	Water	Treatment	Eukaryota(100);Archaeplastida(96);Chlorophyta(95);Chlorophyta_X(95);Chlorophyceae(83);Chlamydomonadales(83);Chlamydomonadales_X(83);Chlamydomonas(68);Chlamydomonas_fasciata(58);
18.3387	2.09082e-44	Control_Water_vs_Treatment_Water	Water	Treatment	Eukaryota(100);TSAR(100);Stramenopiles(100);Gyrista(100);Coscinodiscophyceae(44);Aulacoseirales(44);Aulacoseiraceae(44);Aulacoseira(44);Aulacoseira_baicalensis(18);
18.2118	2.29959e-12	Control_Water_vs_Treatment_Water	Water	Treatment	Eukaryota(96);TSAR(68);Alveolata(65);Ciliophora(60);Litostomatea(52);Haptoria_5(41);Pleurostomatida(41);Hemiophrys(39);Hemiophrys_macrostoma(39);
17.6484	2.73476e-05	Control_Water_vs_Treatment_Water	Water	Treatment	Eukaryota(100);Obazoa(93);Opisthokonta(93);Fungi(87);Zoopagomycota(62);Kickxellomycotina(60);Harpellales(60);Smittium(53);Smittium_morbosum(36);
17.4986	8.89893e-06	Control_Water_vs_Treatment_Water	Water	Treatment	Eukaryota(100);TSAR(100);Alveolata(100);Ciliophora(100);Litostomatea(98);Haptoria_7(29);Spathidiida(29);Paraenchelys(29);Paraenchelys_terricola(29);
17.0579	4.02915e-06	Control_Water_vs_Treatment_Water	Water	Treatment	Eukaryota(100);Obazoa(100);Opisthokonta(100);Fungi(100);Zoopagomycota(97);Kickxellomycotina(97);Harpellales(97);Smittium(97);Smittium_culicis(61);
-17.0397	0.000203409	Control_Water_vs_Treatment_Water	Water	Control	Eukaryota(100);TSAR(99);Stramenopiles(99);Bigyra(99);Sagenista(99);Labyrinthulomycetes(99);Amphifilaceae(99);Sorodiplophrys(77);Sorodiplophrys_stercorea(77);
16.4273	1.10165e-30	Control_Water_vs_Treatment_Water	Water	Treatment	Eukaryota(100);Obazoa(100);Opisthokonta(100);Fungi(97);Ascomycota(96);Pezizomycotina(82);Pezizomycetes(52);Pyronema(12);Pyronema_omphalodes(12);
15.9166	2.73729e-05	Control_Water_vs_Treatment_Water	Water	Treatment	Eukaryota(93);TSAR(67);Rhizaria(52);Cercozoa(51);Endomyxa(51);Vampyrellida(51);Penardia-lineage(46);Vampyrellida_clade_C(46);Penardia_sp.(46);
15.7484	7.11285e-07	Control_Water_vs_Treatment_Water	Water	Treatment	Eukaryota(100);TSAR(100);Stramenopiles(100);Gyrista(100);Bacillariophyceae(100);Naviculales(99);Stauroneidaceae(97);Stauroneis(97);Stauroneis_phoenicenteron(97);
15.4904	3.89381e-26	Control_Water_vs_Treatment_Water	Water	Treatment	Eukaryota(100);Excavata(100);Discoba(100);Euglenozoa(100);Kinetoplastea(100);Trypanosomatida(100);Trypanosomatidae(100);Crithidia(42);Crithidia_brevicula(42);
14.1161	1.63996e-12	Control_Water_vs_Treatment_Water	Water	Treatment	Eukaryota(100);TSAR(100);Stramenopiles(100);Gyrista(100);Chrysophyceae(98);Paraphysomonadales(88);Paraphysomonadaceae(88);Paraphysomonas(88);Paraphysomonas_variosa(72);
13.9456	2.86101e-14	Control_Water_vs_Treatment_Water	Water	Treatment	Eukaryota(96);TSAR(82);Alveolata(79);Ciliophora(30);Colpodea(10);Colpodea_X(10);Cyrtolophosidida(7);Apocyrtolophosis(7);Apocyrtolophosis_sp.(7);
13.6439	8.05985e-07	Control_Water_vs_Treatment_Water	Water	Treatment	Eukaryota(100);TSAR(93);Stramenopiles(91);Gyrista(89);Phaeothamniophyceae(14);Phaeothamniales(14);Phaeothamniales_X(14);Phaeoschizochlamys(14);Phaeoschizochlamys_santosii(14);
13.5424	2.26469e-08	Control_Water_vs_Treatment_Water	Water	Treatment	Eukaryota(100);TSAR(98);Stramenopiles(98);Gyrista(98);Synchromophyceae(84);Synchromophyceae_X(84);Synchromophyceae_XX(84);Synchromophyceae_XXX(84);Synchromophyceae_XXX_sp.(84);
13.4622	2.65615e-25	Control_Water_vs_Treatment_Water	Water	Treatment	Eukaryota(100);Archaeplastida(100);Chlorophyta(100);Chlorophyta_X(100);Chlorophyta_XX(100);Chlorophyta_XXX(100);Chlorophyta_XXXX(100);Scotinosphaera(100);Scotinosphaera_sp.(65);
13.117	1.46079e-21	Control_Water_vs_Treatment_Water	Water	Treatment	Eukaryota(100);Eukaryota_X(93);Ancyromonadida(93);Ancyromonadida_X(93);Ancyromonadida_XX(93);Ancyromonadida_XXX(93);Ancyromonadida_Group-1(93);Ancyromonadida_Group-1_X(93);Stygamoeba_regulata(93);
12.8309	9.93282e-15	Control_Water_vs_Treatment_Water	Water	Treatment	Eukaryota(100);Obazoa(89);Opisthokonta(89);Fungi(71);Opisthosporidia(30);Microsporida(30);Microsporida_X(30);Paramicrosporidium(30);Paramicrosporidium_saccamoebae(30);
12.6973	0.00089362	Control_Water_vs_Treatment_Water	Water	Treatment	Eukaryota(100);TSAR(99);Stramenopiles(99);Gyrista(99);Chrysophyceae(93);Ochromonadales(79);Ochromonadaceae(52);Melkoniana(37);Melkoniana_sp.(25);
12.6287	0.00013751	Control_Water_vs_Treatment_Water	Water	Treatment	Eukaryota(100);TSAR(87);Stramenopiles(87);Gyrista(85);Phaeothamniophyceae(6);Phaeothamniales(6);Phaeothamniales_X(6);Phaeoschizochlamys(6);Phaeoschizochlamys_santosii(6);
12.6075	3.10546e-24	Control_Water_vs_Treatment_Water	Water	Treatment	Eukaryota(99);Obazoa(91);Opisthokonta(91);Fungi(54);Basidiomycota(37);Agaricomycotina(24);Agaricomycetes(17);Hydnum(0);Hydnum_albomagnum(0);
12.36	1.4306e-09	Control_Water_vs_Treatment_Water	Water	Treatment	Eukaryota(100);TSAR(99);Rhizaria(99);Cercozoa(99);Filosa-Thecofilosea(99);Cryomonadida(99);Rhogostoma-lineage(96);Rhogostoma(93);Rhogostoma_minus(93);
12.0192	0.000223392	Control_Water_vs_Treatment_Water	Water	Treatment	Eukaryota(100);Cryptista(83);Cryptophyta(83);Cryptophyta_X(83);Cryptophyceae(83);Cryptophyceae_X(82);Basal_Cryptophyceae-1(77);Basal_Cryptophyceae-1_X(77);Basal_Cryptophyceae-1_X_sp.(77);
11.7723	2.9251e-10	Control_Water_vs_Treatment_Water	Water	Treatment	Eukaryota(100);Obazoa(97);Opisthokonta(97);Fungi(84);Opisthosporidia(48);Microsporida(48);Microsporida_X(48);Paramicrosporidium(48);Paramicrosporidium_saccamoebae(48);
11.4821	0.000438897	Control_Water_vs_Treatment_Water	Water	Treatment	Eukaryota(100);Cryptista(90);Cryptophyta(90);Cryptophyta_X(90);Cryptophyceae(90);Cryptophyceae_X(90);Basal_Cryptophyceae-1(77);Basal_Cryptophyceae-1_X(77);Basal_Cryptophyceae-1_X_sp.(77);
11.2798	0.000572328	Control_Water_vs_Treatment_Water	Water	Treatment	c
11.219	4.29911e-07	Control_Water_vs_Treatment_Water	Water	Treatment	Eukaryota(100);TSAR(100);Alveolata(100);Ciliophora(100);Spirotrichea(100);Euplotia(100);Euplotidae(100);Euplotes(100);Euplotes_elegans(100);
10.9083	3.38939e-05	Control_Water_vs_Treatment_Water	Water	Treatment	Eukaryota(100);TSAR(100);Stramenopiles(100);Gyrista(100);Chrysophyceae(95);Apoikiales(88);Apoikiaceae(88);Apoikiospumella(85);Apoikiospumella_mondseeiensis(80);
10.8817	2.09082e-44	Control_Water_vs_Treatment_Water	Water	Treatment	Eukaryota(100);Obazoa(98);Opisthokonta(98);Fungi(86);Opisthosporidia(52);Microsporida(52);Microsporida_X(52);Paramicrosporidium(52);Paramicrosporidium_saccamoebae(52);
10.8316	0.0102698	Control_Water_vs_Treatment_Water	Water	Treatment	Eukaryota(98);TSAR(77);Stramenopiles(77);Gyrista(77);Pirsoniales(28);Pirsoniales_X(28);Pirsoniales_XX(28);Pirsonia(28);Pirsonia_guinardiae(10);
10.7331	0.0263502	Control_Water_vs_Treatment_Water	Water	Treatment	Eukaryota(100);TSAR(100);Alveolata(100);Ciliophora(100);Oligohymenophorea(100);Peritrichia_2(100);Sessilida(100);Vorticella(94);Vorticella_convallaria(74);
10.6322	9.66302e-15	Control_Water_vs_Treatment_Water	Water	Treatment	Eukaryota(100);Obazoa(95);Opisthokonta(95);Fungi(83);Opisthosporidia(43);Microsporida(43);Microsporida_X(43);Paramicrosporidium(43);Paramicrosporidium_saccamoebae(43);
10.5545	1.02059e-18	Control_Water_vs_Treatment_Water	Water	Treatment	Eukaryota(100);Obazoa(100);Opisthokonta(100);Ichthyosporea(88);Dermocystida(88);Rhynosporidae(88);Rhynosporidae_X(88);Amphibiocystidium(49);Amphibiocystidium_sp.(13);
10.536	1.45267e-07	Control_Water_vs_Treatment_Water	Water	Treatment	Eukaryota(100);Obazoa(81);Opisthokonta(81);Fungi(19);Basidiomycota(5);Agaricomycotina(1);Agaricomycetes(1);Gymnopus(0);Gymnopus_luxurians(0);
10.459	0.00173611	Control_Water_vs_Treatment_Water	Water	Treatment	Eukaryota(100);TSAR(100);Stramenopiles(100);Gyrista(100);Chrysophyceae(97);Paraphysomonadales(94);Paraphysomonadaceae(94);Paraphysomonas(94);Paraphysomonas_mikadiforma(43);
10.372	0.000575475	Control_Water_vs_Treatment_Water	Water	Treatment	Eukaryota(100);TSAR(98);Stramenopiles(97);Gyrista(97);Chrysophyceae(91);Paraphysomonadales(82);Paraphysomonadaceae(82);Paraphysomonas(82);Paraphysomonas_mikadiforma(48);
10.2329	1.11649e-14	Control_Water_vs_Treatment_Water	Water	Treatment	Eukaryota(100);TSAR(100);Stramenopiles(100);Gyrista(100);Chrysophyceae(100);Ochromonadales(80);Ochromonadaceae(70);Urostipulosphaera(32);Urostipulosphaera_sp.(16);
10.2273	0.0185847	Control_Water_vs_Treatment_Water	Water	Treatment	Eukaryota(99);TSAR(84);Stramenopiles(84);Gyrista(82);Phaeothamniophyceae(9);Phaeothamniales(9);Phaeothamniales_X(9);Phaeoschizochlamys(8);Phaeoschizochlamys_santosii(8);
10.0995	0.000148556	Control_Water_vs_Treatment_Water	Water	Treatment	Eukaryota(100);Cryptista(86);Cryptophyta(86);Cryptophyta_X(86);Cryptophyceae(86);Cryptophyceae_X(85);Basal_Cryptophyceae-1(63);Basal_Cryptophyceae-1_X(63);Basal_Cryptophyceae-1_X_sp.(63);
10.0432	1.63048e-06	Control_Water_vs_Treatment_Water	Water	Treatment	Eukaryota(100);TSAR(100);Stramenopiles(100);Gyrista(100);Xanthophyceae(100);Xanthophyceae_X(100);Xanthophyceae_XX(100);Ophiocytium(64);Ophiocytium_parvulum(43);
10.0405	0.00111952	Control_Water_vs_Treatment_Water	Water	Treatment	Eukaryota(100);TSAR(98);Stramenopiles(98);Gyrista(98);Chrysophyceae(94);Apoikiales(79);Apoikiaceae(79);Apoikiospumella(61);Apoikiospumella_sp.(51);
9.89068	0.00349436	Control_Water_vs_Treatment_Water	Water	Treatment	Eukaryota(100);Cryptista(85);Cryptophyta(85);Cryptophyta_X(85);Cryptophyceae(85);Cryptophyceae_X(85);Basal_Cryptophyceae-1(77);Basal_Cryptophyceae-1_X(77);Basal_Cryptophyceae-1_X_sp.(77);
9.78051	8.0109e-09	Control_Water_vs_Treatment_Water	Water	Treatment	Eukaryota(100);Obazoa(100);Opisthokonta(100);Ichthyosporea(87);Dermocystida(87);Rhynosporidae(87);Rhynosporidae_X(87);Amphibiocystidium(49);Amphibiocystidium_sp.(25);
9.56463	5.94728e-05	Control_Water_vs_Treatment_Water	Water	Treatment	Eukaryota(100);Excavata(100);Discoba(100);Euglenozoa(100);Kinetoplastea(100);Neobodonida(83);Neobodonidae(82);Neobodo(82);Neobodo_sp.(81);
9.44998	4.75588e-10	Control_Water_vs_Treatment_Water	Water	Treatment	Eukaryota(99);Obazoa(89);Opisthokonta(89);Fungi(75);Opisthosporidia(43);Microsporida(43);Microsporida_X(43);Paramicrosporidium(43);Paramicrosporidium_saccamoebae(43);
9.4362	0.00899145	Control_Water_vs_Treatment_Water	Water	Treatment	Eukaryota(100);TSAR(100);Stramenopiles(100);Gyrista(99);Chrysophyceae(99);Ochromonadales(76);Ochromonadaceae(67);Urostipulosphaera(33);Urostipulosphaera_sp.(15);
9.31897	0.0400648	Control_Water_vs_Treatment_Water	Water	Treatment	Eukaryota(98);TSAR(91);Stramenopiles(91);Gyrista(89);Phaeothamniophyceae(16);Phaeothamniales(16);Phaeothamniales_X(16);Phaeoschizochlamys(16);Phaeoschizochlamys_santosii(16);
9.30032	0.0419532	Control_Water_vs_Treatment_Water	Water	Treatment	Eukaryota(100);TSAR(100);Stramenopiles(100);Gyrista(100);Chrysophyceae(99);Paraphysomonadales(99);Paraphysomonadaceae(99);Paraphysomonas(99);Paraphysomonas_vulgaris(99);
9.18978	3.01459e-05	Control_Water_vs_Treatment_Water	Water	Treatment	Eukaryota(100);Excavata(97);Discoba(97);Euglenozoa(97);Kinetoplastea(97);Trypanosomatida(64);Trypanosomatidae(64);Blechomonas(37);Blechomonas_campbelli(14);
8.83885	2.89122e-05	Control_Water_vs_Treatment_Water	Water	Treatment	Eukaryota(100);TSAR(100);Stramenopiles(100);Gyrista(100);Chrysophyceae(100);Apoikiales(98);Apoikiaceae(98);Apoikiaceae_X(98);Apoikiaceae_X_sp.(98);
8.53698	0.00727321	Control_Water_vs_Treatment_Water	Water	Treatment	Eukaryota(100);TSAR(80);Stramenopiles(79);Gyrista(79);Phaeothamniophyceae(20);Phaeothamniales(20);Phaeothamniales_X(20);Phaeoschizochlamys(20);Phaeoschizochlamys_santosii(20);
8.48729	0.000463959	Control_Water_vs_Treatment_Water	Water	Treatment	Eukaryota(100);Archaeplastida(100);Chlorophyta(100);Chlorophyta_X(100);Trebouxiophyceae(95);Chlorellales(92);Chlorellales_X(92);Meyerella(34);Meyerella_sp.(30);
8.40873	0.00464256	Control_Water_vs_Treatment_Water	Water	Treatment	Eukaryota(100);Obazoa(100);Opisthokonta(100);Fungi(100);Ascomycota(99);Saccharomycotina(98);Saccharomycetales(96);Galactomyces(59);Galactomyces_geotrichum(48);
8.38527	0.0115032	Control_Water_vs_Treatment_Water	Water	Treatment	Eukaryota(100);Obazoa(100);Opisthokonta(100);Fungi(99);Ascomycota(98);Saccharomycotina(94);Saccharomycetales(94);Geotrichum(71);Geotrichum_sp.(71);
8.33464	0.00279843	Control_Water_vs_Treatment_Water	Water	Treatment	Eukaryota(100);TSAR(93);Stramenopiles(93);Gyrista(93);Coscinodiscophyceae(32);Aulacoseirales(30);Aulacoseiraceae(30);Aulacoseira(30);Aulacoseira_baicalensis(12);
8.30423	0.000256268	Control_Water_vs_Treatment_Water	Water	Treatment	Eukaryota(100);Excavata(95);Discoba(93);Euglenozoa(93);Kinetoplastea(93);Trypanosomatida(59);Trypanosomatidae(59);Trypanosoma(26);Trypanosoma_therezieni(6);
8.23462	8.07741e-05	Control_Water_vs_Treatment_Water	Water	Treatment	Eukaryota(100);TSAR(100);Stramenopiles(100);Gyrista(100);Xanthophyceae(100);Xanthophyceae_X(100);Xanthophyceae_XX(100);Xanthonema(33);Xanthonema_sp.(33);
8.11017	0.0225912	Control_Water_vs_Treatment_Water	Water	Treatment	Eukaryota(99);Excavata(97);Discoba(97);Euglenozoa(97);Euglenida(97);Euglenida_X(96);Peranemidae(96);Peranema(96);Peranema_trichophorum(96);
-8.04304	8.10944e-09	Control_Water_vs_Treatment_Water	Water	Control	Eukaryota(100);Obazoa(100);Opisthokonta(100);Fungi(90);Ascomycota(72);Saccharomycotina(60);Saccharomycetales(52);Candida(46);Candida_galacta(24);
7.98889	0.0256336	Control_Water_vs_Treatment_Water	Water	Treatment	Eukaryota(100);Obazoa(97);Opisthokonta(97);Fungi(62);Opisthosporidia(18);Microsporida(18);Microsporida_X(18);Paramicrosporidium(17);Paramicrosporidium_saccamoebae(17);
7.93876	0.000260033	Control_Water_vs_Treatment_Water	Water	Treatment	Eukaryota(100);Obazoa(100);Opisthokonta(100);Fungi(100);Basidiomycota(100);Agaricomycotina(100);Tremellomycetes(100);Trichosporon(100);Trichosporon_laibachii(93);
7.86094	1.60157e-09	Control_Water_vs_Treatment_Water	Water	Treatment	Eukaryota(100);Obazoa(100);Opisthokonta(100);Fungi(100);Basidiomycota(99);Agaricomycotina(99);Agaricomycetes(99);Lycoperdon(65);Lycoperdon_pyriforme(65);
7.83842	0.000722699	Control_Water_vs_Treatment_Water	Water	Treatment	Eukaryota(100);Archaeplastida(100);Chlorophyta(100);Chlorophyta_X(100);Trebouxiophyceae(99);Microthamniales(96);Microthamniales_X(96);Myrmecia(52);Myrmecia_sp.(52);
7.7508	0.000408328	Control_Water_vs_Treatment_Water	Water	Treatment	Eukaryota(100);TSAR(100);Rhizaria(100);Cercozoa(100);Filosa-Sarcomonadea(87);Cercomonadida(86);Cercomonadidae(86);Cercomonas(50);Cercomonas_braziliensis(42);
7.74149	1.42253e-05	Control_Water_vs_Treatment_Water	Water	Treatment	Eukaryota(100);TSAR(98);Stramenopiles(98);Gyrista(98);Chrysophyceae(98);Ochromonadales(85);Ochromonadaceae(76);Urostipulosphaera(50);Urostipulosphaera_granulata(27);
-7.67967	1.78895e-07	Control_Water_vs_Treatment_Water	Water	Control	Eukaryota(100);TSAR(99);Rhizaria(99);Cercozoa(99);Endomyxa-Phytomyxea(99);Plasmodiophorida(99);Plasmodiophorida_X(99);Spongospora(99);Spongospora_sp.(90);
7.66214	7.80488e-10	Control_Water_vs_Treatment_Water	Water	Treatment	Eukaryota(100);TSAR(100);Stramenopiles(100);Gyrista(100);Bacillariophyceae(99);Fragilariales(95);Staurosiraceae(92);Nanofrustulum(86);Nanofrustulum_shiloi(86);
7.66033	1.29427e-06	Control_Water_vs_Treatment_Water	Water	Treatment	Eukaryota(100);TSAR(100);Stramenopiles(100);Gyrista(100);Bacillariophyceae(100);Bacillariales(85);Bacillariaceae(85);Fragilariopsis(63);Fragilariopsis_sublineata(62);
7.63741	0.00173611	Control_Water_vs_Treatment_Water	Water	Treatment	Eukaryota(98);Obazoa(96);Opisthokonta(96);Fungi(94);Chytridiomycota(46);Rhizophydiales(36);Kappamycetaceae(8);Kappamyces(8);Kappamyces_laurelensis(8);
7.61978	2.94574e-08	Control_Water_vs_Treatment_Water	Water	Treatment	Eukaryota(100);Obazoa(100);Opisthokonta(100);Fungi(100);Basidiomycota(99);Agaricomycotina(96);Agaricomycetes(89);Tricholoma(30);Tricholoma_saponaceum(13);
7.51445	1.96131e-07	Control_Water_vs_Treatment_Water	Water	Treatment	Eukaryota(83);TSAR(60);Stramenopiles(52);Bigyra(52);Sagenista(50);Labyrinthulomycetes(50);Diplophrydaceae(50);Diplophrys(50);Diplophrys_sp.(50);
7.50212	0.0180143	Control_Water_vs_Treatment_Water	Water	Treatment	Eukaryota(100);Excavata(100);Discoba(100);Euglenozoa(100);Kinetoplastea(100);Kinetoplastea_X(49);Kinetoplastea_XX(49);Azumiobodo(48);Azumiobodo_hoyamushi(48);
7.48034	0.000755792	Control_Water_vs_Treatment_Water	Water	Treatment	Eukaryota(100);TSAR(99);Alveolata(99);Ciliophora(99);Oligohymenophorea(98);Hymenostomatia(97);Tetrahymenida(74);Colpidium(21);Colpidium_striatum(20);
7.47894	0.000840161	Control_Water_vs_Treatment_Water	Water	Treatment	Eukaryota(100);TSAR(100);Stramenopiles(100);Gyrista(100);Chrysophyceae(100);Ochromonadales(100);Ochromonadaceae(100);Poteriospumella(100);Poteriospumella_lacustris(100);
7.44695	1.52533e-05	Control_Water_vs_Treatment_Water	Water	Treatment	Eukaryota(100);TSAR(100);Stramenopiles(100);Gyrista(100);Bacillariophyceae(99);Fragilariales(88);Staurosiraceae(71);Staurosira(69);Staurosira_construens(42);
7.2746	0.0292242	Control_Water_vs_Treatment_Water	Water	Treatment	Eukaryota(100);Obazoa(100);Opisthokonta(100);Fungi(100);Ascomycota(100);Pezizomycotina(100);Eurotiomycetes(67);Chaetothyriales(34);Chaetothyriales_sp.(34);
7.26844	3.9933e-07	Control_Water_vs_Treatment_Water	Water	Treatment	Eukaryota(100);Obazoa(100);Opisthokonta(100);Fungi(100);Ascomycota(100);Pezizomycotina(100);Leotiomycetes(100);Tetracladium(100);Tetracladium_setigerum(60);
7.25448	8.93419e-06	Control_Water_vs_Treatment_Water	Water	Treatment	Eukaryota(100);TSAR(92);Stramenopiles(90);Gyrista(90);Bacillariophyceae(82);Rhabdonematales(12);Tabellariaceae(6);Diatoma(5);Diatoma_vulgaris(0);
7.24168	0.000681657	Control_Water_vs_Treatment_Water	Water	Treatment	Eukaryota(100);Obazoa(100);Opisthokonta(100);Fungi(100);Ascomycota(100);Pezizomycotina(100);Eurotiomycetes(100);Coniosporium(92);Coniosporium_sp.(92);
7.23233	0.00623368	Control_Water_vs_Treatment_Water	Water	Treatment	Eukaryota(100);TSAR(100);Rhizaria(100);Cercozoa(100);Filosa-Sarcomonadea(100);Glissomonadida(100);Allapsidae(100);Viridiraptor(95);Viridiraptor_invadens(95);
-7.19551	3.51335e-07	Control_Water_vs_Treatment_Water	Water	Control	Eukaryota(99);TSAR(86);Rhizaria(86);Cercozoa(86);Endomyxa-Phytomyxea(85);Plasmodiophorida(85);Plasmodiophorida_X(85);Spongospora(45);Spongospora_nasturtii(44);
7.18307	0.00523731	Control_Water_vs_Treatment_Water	Water	Treatment	Eukaryota(100);Archaeplastida(100);Chlorophyta(100);Chlorophyta_X(100);Trebouxiophyceae(100);Watanabea-Clade(100);Watanabea-Clade_X(100);Chloroidium(100);Chloroidium_ellipsoideum(100);
7.12198	2.58562e-07	Control_Water_vs_Treatment_Water	Water	Treatment	Eukaryota(100);Obazoa(100);Opisthokonta(100);Fungi(100);Basidiomycota(98);Pucciniomycotina(94);Cystobasidiomycetes(81);Rhodotorula(43);Rhodotorula_aurantiaca(27);
7.08106	5.99672e-08	Control_Water_vs_Treatment_Water	Water	Treatment	Eukaryota(100);TSAR(100);Stramenopiles(100);Gyrista(100);Chrysophyceae(100);Ochromonadales(99);Ochromonadaceae(91);Spumella(64);Spumella_elongata(58);
7.0379	0.0418114	Control_Water_vs_Treatment_Water	Water	Treatment	Eukaryota(100);Obazoa(100);Opisthokonta(100);Fungi(100);Basidiomycota(100);Agaricomycotina(100);Agaricomycetes(94);Peniophora(41);Peniophora_sp.(41);
6.99269	4.96447e-05	Control_Water_vs_Treatment_Water	Water	Treatment	Eukaryota(100);CRuMs(83);Rigifilida(83);Rigifilida_X(83);Rigifilida_XX(83);Rigifilida_XXX(83);Rigifilida_XXXX(83);Rigifila(83);Rigifila_ramosa(83);
-6.94261	0.0328438	Control_Water_vs_Treatment_Water	Water	Control	Eukaryota(100);TSAR(100);Stramenopiles(100);Gyrista(100);Peronosporomycetes(100);Peronosporomycetes_X(100);Peronosporales(65);Phytopythium(30);Phytopythium_boreale(30);
6.9239	3.05581e-12	Control_Water_vs_Treatment_Water	Water	Treatment	Eukaryota(100);TSAR(100);Stramenopiles(100);Gyrista(100);Chrysophyceae(98);Paraphysomonadales(94);Paraphysomonadaceae(94);Paraphysomonas(94);Paraphysomonas_mikadiforma(41);
6.90952	8.31165e-08	Control_Water_vs_Treatment_Water	Water	Treatment	Eukaryota(100);TSAR(76);Rhizaria(75);Cercozoa(75);Filosa-Granofilosea(72);Filosa-Granofilosea_X(68);Novel-Gran-5(68);Novel-Gran-5_X(68);Novel-Gran-5_X_sp.(68);
6.83137	0.00123255	Control_Water_vs_Treatment_Water	Water	Treatment	Eukaryota(100);Obazoa(100);Opisthokonta(100);Fungi(100);Ascomycota(100);Saccharomycotina(100);Saccharomycetales(100);Candida(62);Candida_oleophila(20);
6.82612	3.69567e-08	Control_Water_vs_Treatment_Water	Water	Treatment	Eukaryota(100);Obazoa(96);Opisthokonta(96);Choanoflagellata(28);Choanoflagellatea(28);Choanoflagellatea_X(12);Choanoflagellatea_XX(12);Salpingoeca(11);Salpingoeca_aroma(9);
6.81733	0.00341044	Control_Water_vs_Treatment_Water	Water	Treatment	Eukaryota(91);TSAR(74);Stramenopiles(54);Bigyra(53);Sagenista(45);Labyrinthulomycetes(45);Diplophrydaceae(44);Diplophrys(44);Diplophrys_sp.(44);
6.76989	1.24004e-05	Control_Water_vs_Treatment_Water	Water	Treatment	Eukaryota(100);Archaeplastida(100);Chlorophyta(100);Chlorophyta_X(100);Trebouxiophyceae(100);Watanabea-Clade(100);Watanabea-Clade_X(100);Parachloroidium(98);Parachloroidium_lobatum(98);
6.75835	0.00051843	Control_Water_vs_Treatment_Water	Water	Treatment	Eukaryota(100);TSAR(92);Alveolata(92);Chrompodellids(27);Colpodellidea(27);Colpodellida(27);Alphamonaceae(7);Alphamonas(7);Alphamonas_edax(7);
6.70276	0.0115841	Control_Water_vs_Treatment_Water	Water	Treatment	Eukaryota(97);Obazoa(86);Opisthokonta(86);Fungi(26);Blastocladiomycota(7);Blastocladiomycotina(7);Blastocladiomycetes(7);Catenophlyctis(4);Catenophlyctis_sp.(4);
6.69167	0.00803732	Control_Water_vs_Treatment_Water	Water	Treatment	Eukaryota(100);Obazoa(100);Opisthokonta(100);Fungi(100);Basidiomycota(100);Pucciniomycotina(100);Agaricostilbomycetes(97);Kondoa(48);Kondoa_malvinella(48);
-6.66411	0.0209507	Control_Water_vs_Treatment_Water	Water	Control	Eukaryota(100);TSAR(100);Alveolata(99);Ciliophora(98);Oligohymenophorea(89);Oligohymenophorea_X(84);Oligohymenophorea_XX(81);Dexiotricha(64);Dexiotricha_cf._granulosa(64);
6.6522	7.40964e-05	Control_Water_vs_Treatment_Water	Water	Treatment	Eukaryota(99);TSAR(74);Rhizaria(70);Cercozoa(69);Endomyxa(69);Vampyrellida(69);Thalassomyxa-lineage(69);Thalassomyxa-lineage_X(68);Thalassomyxa-lineage_X_sp.(68);
6.64837	0.00169695	Control_Water_vs_Treatment_Water	Water	Treatment	Eukaryota(100);Obazoa(100);Opisthokonta(100);Fungi(100);Basidiomycota(100);Agaricomycotina(100);Tremellomycetes(99);Cryptococcus(96);Cryptococcus_terreus(68);
6.62935	0.00160717	Control_Water_vs_Treatment_Water	Water	Treatment	Eukaryota(100);Obazoa(100);Opisthokonta(100);Fungi(100);Ascomycota(100);Pezizomycotina(100);Dothideomycetes(91);Cryomyces(66);Cryomyces_antarcticus(66);
6.62696	0.0193549	Control_Water_vs_Treatment_Water	Water	Treatment	Eukaryota(100);Amoebozoa(100);Discosea(100);Discosea_X(100);Flabellinia(100);Vannellida(100);Vannellidae(100);Vannella(100);Vannella_simplex(100);
6.621	8.58812e-13	Control_Water_vs_Treatment_Water	Water	Treatment	Eukaryota(100);TSAR(100);Stramenopiles(100);Gyrista(100);Chrysophyceae(98);Ochromonadales(94);Ochromonadaceae(89);Spumella(74);Spumella_sp.(46);
6.58961	5.91696e-06	Control_Water_vs_Treatment_Water	Water	Treatment	Eukaryota(99);TSAR(84);Rhizaria(84);Cercozoa(84);Filosa-Thecofilosea(80);Cryomonadida(79);Protaspa-lineage(50);Protaspa(50);Protaspa_longipes(50);
6.57955	0.000538417	Control_Water_vs_Treatment_Water	Water	Treatment	Eukaryota(99);TSAR(85);Alveolata(85);Ciliophora(84);Phyllopharyngea(83);Suctoria(83);Tokophryidae(83);Tokophrya(83);Tokophrya_huangmeiensis(27);
6.54146	0.00643587	Control_Water_vs_Treatment_Water	Water	Treatment	Eukaryota(98);Amoebozoa(66);Discosea(57);Discosea_X(57);Centramoebia(52);Himatismenida(50);Cochliopodiidae(50);Cochliopodium(50);Cochliopodium_kieliense(26);
6.47512	0.0041435	Control_Water_vs_Treatment_Water	Water	Treatment	Eukaryota(100);Archaeplastida(100);Chlorophyta(100);Chlorophyta_X(100);Chlorophyceae(99);Chlamydomonadales(94);Chlamydomonadales_X(94);Neospongiococcum(41);Neospongiococcum_alabamense(41);
6.44879	1.84507e-05	Control_Water_vs_Treatment_Water	Water	Treatment	Eukaryota(99);TSAR(99);Stramenopiles(99);Gyrista(99);Peronosporomycetes(98);Peronosporomycetes_X(98);Peronosporales(87);Pythium(54);Pythium_prolatum(25);
6.44209	0.0167546	Control_Water_vs_Treatment_Water	Water	Treatment	Eukaryota(100);Obazoa(100);Opisthokonta(100);Fungi(100);Basidiomycota(100);Agaricomycotina(100);Agaricomycetes(100);Heterobasidion(100);Heterobasidion_parviporum(100);
6.37589	3.16326e-05	Control_Water_vs_Treatment_Water	Water	Treatment	Eukaryota(100);Obazoa(100);Opisthokonta(100);Fungi(100);Ascomycota(100);Pezizomycotina(100);Eurotiomycetes(100);Eupenicillium(73);Eupenicillium_crustaceum(73);
6.37539	0.00559341	Control_Water_vs_Treatment_Water	Water	Treatment	Eukaryota(100);Obazoa(100);Opisthokonta(100);Fungi(100);Basidiomycota(100);Agaricomycotina(100);Tremellomycetes(99);Bullera(29);Bullera_ninhbinhensis(28);
6.36588	3.62447e-23	Control_Water_vs_Treatment_Water	Water	Treatment	Eukaryota(100);Amoebozoa(83);Tubulinea(82);Tubulinea_X(82);Elardia(82);Arcellinida(82);Phryganellina(82);Cryptodifflugia(80);Cryptodifflugia_operculata(80);
6.05993	4.1782e-05	Control_Water_vs_Treatment_Water	Water	Treatment	Eukaryota(100);Obazoa(100);Opisthokonta(100);Fungi(100);Ascomycota(100);Pezizomycotina(100);Leotiomycetes(100);Anguillospora(97);Anguillospora_filiformis(96);
6.03468	2.75155e-06	Control_Water_vs_Treatment_Water	Water	Treatment	Eukaryota(100);Obazoa(100);Opisthokonta(100);Fungi(100);Basidiomycota(100);Agaricomycotina(100);Agaricomycetes(100);Trametes(35);Trametes_suaveolens(32);
6.02183	2.00154e-05	Control_Water_vs_Treatment_Water	Water	Treatment	Eukaryota(100);Obazoa(99);Opisthokonta(99);Choanoflagellata(70);Choanoflagellatea(70);Craspedida(51);Salpingoecidae_Group_C1(14);Salpingoeca_C1(14);Salpingoeca_fusiformis(14);
6.00669	0.000162565	Control_Water_vs_Treatment_Water	Water	Treatment	Eukaryota(100);TSAR(99);Rhizaria(99);Cercozoa(99);Filosa-Imbricatea(99);Euglyphida(99);Paulinellidae(99);Paulinella(99);Paulinella_sp.(96);
-5.97675	0.00013313	Control_Water_vs_Treatment_Water	Water	Control	Eukaryota(100);Obazoa(96);Opisthokonta(96);Fungi(71);Ascomycota(35);Saccharomycotina(8);Saccharomycetales(7);Candida(6);Candida_castrensis(4);
5.94093	0.00464256	Control_Water_vs_Treatment_Water	Water	Treatment	Eukaryota(100);Archaeplastida(100);Streptophyta(100);Streptophyta_X(100);Embryophyceae(100);Embryophyceae_X(100);Embryophyceae_XX(100);Setaria(73);Setaria_italica(73);
5.92554	9.33817e-05	Control_Water_vs_Treatment_Water	Water	Treatment	Eukaryota(99);TSAR(87);Stramenopiles(70);Gyrista(68);Phaeothamniophyceae(7);Phaeothamniales(6);Phaeothamniales_X(6);Phaeoschizochlamys(6);Phaeoschizochlamys_santosii(6);
5.91282	0.00242826	Control_Water_vs_Treatment_Water	Water	Treatment	Eukaryota(100);Obazoa(100);Opisthokonta(100);Fungi(100);Basidiomycota(100);Pucciniomycotina(96);Cystobasidiomycetes(96);Erythrobasidium(53);Erythrobasidium_hasegawianum(53);
5.91237	0.0121908	Control_Water_vs_Treatment_Water	Water	Treatment	Eukaryota(100);Archaeplastida(100);Chlorophyta(100);Chlorophyta_X(100);Chlorophyceae(93);Chlamydomonadales(87);Chlamydomonadales_X(87);Chlamydomonas(51);Chlamydomonas_isabeliensis(30);
5.77086	0.000828481	Control_Water_vs_Treatment_Water	Water	Treatment	Eukaryota(100);TSAR(100);Stramenopiles(100);Gyrista(100);Eustigmatophyceae(100);Eustigmatophyceae_X(100);Eustigmatophyceae_XX(100);Trachydiscus(100);Trachydiscus_sp.(100);
5.76955	0.00727321	Control_Water_vs_Treatment_Water	Water	Treatment	Eukaryota(99);Haptista(89);Centroplasthelida(89);Centroplasthelida_X(89);Pterocystida(89);Pterista(79);Pterocystidae(74);Pterocystis(39);Pterocystis_borysthenica(39);
5.72216	0.00462711	Control_Water_vs_Treatment_Water	Water	Treatment	Eukaryota(100);TSAR(95);Rhizaria(94);Cercozoa(94);Filosa-Sarcomonadea(93);Glissomonadida(93);Allapsidae(93);Viridiraptor(78);Viridiraptor_invadens(77);
5.71971	1.19685e-08	Control_Water_vs_Treatment_Water	Water	Treatment	Eukaryota(100);TSAR(88);Rhizaria(88);Cercozoa(88);Filosa-Sarcomonadea(88);Glissomonadida(88);Allapsidae(86);Viridiraptor(70);Viridiraptor_invadens(67);
5.70466	3.58916e-05	Control_Water_vs_Treatment_Water	Water	Treatment	Eukaryota(100);TSAR(100);Stramenopiles(100);Gyrista(99);Bacillariophyceae(99);Achnanthales(91);Cocconeidaceae(91);Cocconeis(91);Cocconeis_pediculus(78);
5.66335	0.00393018	Control_Water_vs_Treatment_Water	Water	Treatment	Eukaryota(100);TSAR(95);Rhizaria(95);Cercozoa(95);Endomyxa(95);Vampyrellida(95);Thalassomyxa-lineage(95);Thalassomyxa-lineage_X(95);Thalassomyxa-lineage_X_sp.(95);
-5.60128	0.00329677	Control_Water_vs_Treatment_Water	Water	Control	Eukaryota(98);Obazoa(93);Opisthokonta(93);Fungi(57);Opisthosporidia(5);Microsporida(5);Microsporida_X(5);Mitosporidium(4);Mitosporidium_daphniae(4);
5.59745	0.00103496	Control_Water_vs_Treatment_Water	Water	Treatment	Eukaryota(100);Obazoa(100);Opisthokonta(100);Fungi(100);Basidiomycota(100);Pucciniomycotina(100);Cystobasidiomycetes(100);Occultifur(43);Occultifur_externus(43);
5.59671	0.00391764	Control_Water_vs_Treatment_Water	Water	Treatment	Eukaryota(99);Obazoa(87);Opisthokonta(87);Fungi(48);Basidiomycota(23);Agaricomycotina(18);Tremellomycetes(7);Cryptococcus(0);Cryptococcus_marinus(0);
5.56988	0.000300862	Control_Water_vs_Treatment_Water	Water	Treatment	Eukaryota(100);Obazoa(100);Opisthokonta(100);Fungi(100);Basidiomycota(100);Agaricomycotina(99);Tremellomycetes(98);Tremella(38);Tremella_ramalinae(18);
5.56647	0.00692337	Control_Water_vs_Treatment_Water	Water	Treatment	Eukaryota(100);TSAR(100);Stramenopiles(100);Gyrista(100);Bacillariophyceae(99);Naviculales(98);Sellaphoraceae(94);Sellaphora(92);Sellaphora_minima(92);
5.56416	0.00047837	Control_Water_vs_Treatment_Water	Water	Treatment	Eukaryota(99);CRuMs(89);Rigifilida(89);Rigifilida_X(89);Rigifilida_XX(89);Rigifilida_XXX(89);Rigifilida_XXXX(89);Rigifila(89);Rigifila_ramosa(89);
5.52447	0.00710079	Control_Water_vs_Treatment_Water	Water	Treatment	Eukaryota(100);TSAR(100);Stramenopiles(100);Gyrista(100);Bacillariophyceae(100);Naviculales(100);Sellaphoraceae(100);Sellaphora(100);Sellaphora_minima(100);
-5.50066	0.019799	Control_Water_vs_Treatment_Water	Water	Control	Eukaryota(100);Archaeplastida(99);Chlorophyta(99);Chlorophyta_X(99);Chlorophyceae(91);Chlamydomonadales(74);Chlamydomonadales_X(74);Chlorococcum(67);Chlorococcum_nivale(41);
5.45373	0.0207019	Control_Water_vs_Treatment_Water	Water	Treatment	Eukaryota(100);TSAR(96);Stramenopiles(95);Gyrista(95);Chrysophyceae(82);Ochromonadales(69);Ochromonadales_clade-X(35);Ochromonadales_clade-X_X(35);Ochromonadales_clade-X_X_sp.(35);
-5.44382	0.012455	Control_Water_vs_Treatment_Water	Water	Control	Eukaryota(100);TSAR(100);Rhizaria(100);Cercozoa(100);Endomyxa(100);Vampyrellida(100);Leptophryidae(100);Vernalophrys(99);Vernalophrys_algivore(99);
5.41729	0.0128872	Control_Water_vs_Treatment_Water	Water	Treatment	Eukaryota(100);TSAR(97);Stramenopiles(97);Gyrista(96);Chrysophyceae(91);Ochromonadales(28);Ochromonadales_clade-VIII(14);Ochromonadales_clade-VIII_X(14);Ochromonadales_clade-VIII_X_sp.(14);
5.37336	0.00142196	Control_Water_vs_Treatment_Water	Water	Treatment	Eukaryota(99);Obazoa(87);Opisthokonta(87);Fungi(56);Ascomycota(28);Saccharomycotina(9);Saccharomycetales(9);Candida(8);Candida_diddensiae(0);
5.36829	0.0390473	Control_Water_vs_Treatment_Water	Water	Treatment	Eukaryota(100);Obazoa(100);Opisthokonta(100);Fungi(100);Ascomycota(100);Pezizomycotina(100);Dothideomycetes(100);Pseudocercosporella(83);Pseudocercosporella_sp.(83);
5.3189	0.00552222	Control_Water_vs_Treatment_Water	Water	Treatment	Eukaryota(100);TSAR(100);Stramenopiles(100);Gyrista(100);Peronosporomycetes(100);Peronosporomycetes_X(100);Peronosporomycetes_XX(39);Plasmopara(39);Plasmopara_viticola(39);
5.29452	0.000288188	Control_Water_vs_Treatment_Water	Water	Treatment	Eukaryota(100);Amoebozoa(100);Discosea(100);Discosea_X(100);Flabellinia(100);Vannellida(100);Vannellidae(100);Vannella(100);Vannella_simplex(100);
5.28478	0.00297225	Control_Water_vs_Treatment_Water	Water	Treatment	Eukaryota(100);TSAR(100);Stramenopiles(100);Gyrista(100);Chrysophyceae(100);Ochromonadales(100);Ochromonadaceae(100);Spumella(98);Spumella_bureschii(98);
-5.2832	0.000718422	Control_Water_vs_Treatment_Water	Water	Control	Eukaryota(100);Obazoa(96);Opisthokonta(96);Ichthyosporea(37);Ichthyophonida(36);Ichthyophonidae(36);Eccrinales(22);Taeniellopsis(7);Taeniellopsis_sp.(7);
5.20708	0.00664284	Control_Water_vs_Treatment_Water	Water	Treatment	Eukaryota(96);TSAR(72);Alveolata(69);Ciliophora(32);Oligohymenophorea(17);Peniculia(15);Parameciidae(14);Paramecium(14);Paramecium_schewiakoffi(7);
5.19537	9.5084e-05	Control_Water_vs_Treatment_Water	Water	Treatment	Eukaryota(99);TSAR(76);Stramenopiles(74);Bigyra(64);Sagenista(63);Labyrinthulomycetes(63);Amphifilaceae(63);Sorodiplophrys(31);Sorodiplophrys_stercorea(31);
5.16934	0.000570845	Control_Water_vs_Treatment_Water	Water	Treatment	Eukaryota(100);TSAR(100);Stramenopiles(100);Gyrista(100);Bacillariophyceae(98);Fragilariales(73);Staurosiraceae(73);Nanofrustulum(62);Nanofrustulum_shiloi(62);
5.13831	0.0242684	Control_Water_vs_Treatment_Water	Water	Treatment	Eukaryota(100);TSAR(100);Rhizaria(100);Cercozoa(100);Filosa-Thecofilosea(100);Cryomonadida(100);Rhogostoma-lineage(94);Rhogostoma(65);Rhogostoma_minus(65);
-5.12232	0.00466529	Control_Water_vs_Treatment_Water	Water	Control	Eukaryota(98);Excavata(68);Discoba(68);Euglenozoa(68);Kinetoplastea(48);Prokinetoplastida(42);Ichthyobodonidae(42);Ichthyobodo(27);Ichthyobodo_hippoglossi(11);
5.10052	0.000221155	Control_Water_vs_Treatment_Water	Water	Treatment	Eukaryota(100);TSAR(87);Stramenopiles(86);Gyrista(86);Mediophyceae(48);Thalassiosirales(42);Stephanodiscaceae(31);Discostella(29);Discostella_nipponica(29);
-5.09026	0.0158925	Control_Water_vs_Treatment_Water	Water	Control	Eukaryota(99);Obazoa(94);Opisthokonta(94);Choanoflagellata(5);Choanoflagellatea(5);Choanoflagellatea_X(3);Choanoflagellatea_XX(3);Salpingoeca(3);Salpingoeca_rosetta(3);
5.08199	0.00516701	Control_Water_vs_Treatment_Water	Water	Treatment	Eukaryota(100);Obazoa(74);Opisthokonta(74);Fungi(74);Basidiomycota(73);Agaricomycotina(73);Agaricomycetes(72);Tomentella(62);Tomentella_verruculata(34);
5.02884	9.93615e-05	Control_Water_vs_Treatment_Water	Water	Treatment	Eukaryota(100);Archaeplastida(97);Chlorophyta(97);Chlorophyta_X(97);Chlorophyceae(91);Chlamydomonadales(66);Chlamydomonadales_X(65);Chlamydopodium(32);Chlamydopodium_vacuolatum(11);
4.99431	0.000276514	Control_Water_vs_Treatment_Water	Water	Treatment	Eukaryota(100);Amoebozoa(100);Evosea(100);Evosea_X(100);Variosea(100);Variosea_X(100);Mb5C-lineage(98);Mb5C-lineage_X(98);Mb5C-lineage_X_sp.(98);
4.94072	0.00558971	Control_Water_vs_Treatment_Water	Water	Treatment	Eukaryota(100);Archaeplastida(100);Chlorophyta(100);Chlorophyta_X(100);Trebouxiophyceae(93);Microthamniales(83);Microthamniales_X(83);Trebouxia(83);Trebouxia_aggregata(46);
4.86568	0.0418114	Control_Water_vs_Treatment_Water	Water	Treatment	Eukaryota(99);TSAR(90);Alveolata(90);Ciliophora(88);Plagiopylea(49);Plagiopylea_X(49);Epalxellidae(49);Epalxella(49);Epalxella_antiquorum(49);
4.84556	0.0306411	Control_Water_vs_Treatment_Water	Water	Treatment	Eukaryota(100);TSAR(100);Stramenopiles(100);Gyrista(100);Bacillariophyceae(100);Naviculales(98);Naviculales_X(39);Mayamaea(39);Mayamaea_permitis(31);
4.83197	0.0108549	Control_Water_vs_Treatment_Water	Water	Treatment	Eukaryota(100);Obazoa(99);Opisthokonta(99);Choanoflagellata(55);Choanoflagellatea(55);Craspedida(49);Salpingoecidae_Group_C1(46);Salpingoecidae_Group_C1_X(22);Salpingoecidae_Group_C1_X_sp.(22);
4.81585	0.00973351	Control_Water_vs_Treatment_Water	Water	Treatment	Eukaryota(100);Obazoa(100);Opisthokonta(100);Fungi(94);Chytridiomycota(69);Rhizophydiales(62);Rhizophydiaceae(35);Boothiomyces(24);Boothiomyces_macroporosum(24);
4.81025	0.039542	Control_Water_vs_Treatment_Water	Water	Treatment	Eukaryota(100);TSAR(100);Stramenopiles(100);Gyrista(100);Bacillariophyceae(98);Fragilariales(90);Staurosiraceae(90);Nanofrustulum(72);Nanofrustulum_shiloi(72);
4.76697	0.0114252	Control_Water_vs_Treatment_Water	Water	Treatment	Eukaryota(98);Excavata(85);Discoba(85);Euglenozoa(85);Euglenida(85);Petalomonadida(81);Scytomonadidae(81);Notosolenus(56);Notosolenus_urceolatus(56);
4.75431	0.000432347	Control_Water_vs_Treatment_Water	Water	Treatment	Eukaryota(99);Obazoa(99);Opisthokonta(99);Choanoflagellata(41);Choanoflagellatea(41);Acanthoecida(25);Acanthoecidae_Group_G(17);Savillea(7);Savillea_parva(7);
4.74547	0.0350784	Control_Water_vs_Treatment_Water	Water	Treatment	Eukaryota(99);Obazoa(90);Opisthokonta(90);Fungi(47);Ascomycota(18);Saccharomycotina(15);Saccharomycetales(15);Candida(15);Candida_spenceri(3);
4.67027	0.000228358	Control_Water_vs_Treatment_Water	Water	Treatment	Eukaryota(100);TSAR(99);Stramenopiles(99);Gyrista(99);Bacillariophyceae(97);Naviculales(62);Naviculales_X(23);Mayamaea(23);Mayamaea_permitis(23);
4.6242	6.84352e-05	Control_Water_vs_Treatment_Water	Water	Treatment	Eukaryota(100);Excavata(100);Discoba(100);Euglenozoa(100);Kinetoplastea(100);Neobodonida(81);Rhynchomonadidae(80);Rhynchomonas(79);Rhynchomonas_nasuta(79);
4.60862	3.07904e-07	Control_Water_vs_Treatment_Water	Water	Treatment	Eukaryota(100);Obazoa(100);Opisthokonta(100);Choanoflagellata(84);Choanoflagellatea(84);Craspedida(67);Salpingoecidae_Group_C2(66);Salpingoecidae_Group_C2_X(66);Salpingoecidae_Group_C2_X_sp.(66);
4.54361	0.00188099	Control_Water_vs_Treatment_Water	Water	Treatment	Eukaryota(100);TSAR(98);Stramenopiles(98);Gyrista(98);Peronosporomycetes(95);Peronosporomycetes_X(95);Haptoglossales(76);Haptoglossa(76);Haptoglossa_sp.(43);
4.53456	0.0295419	Control_Water_vs_Treatment_Water	Water	Treatment	Eukaryota(99);TSAR(97);Alveolata(96);Apicomplexa(96);Gregarinomorphea(96);Neogregarinorida(96);Actinocephalidae(96);Syncystis(72);Syncystis_mirabilis(72);
-4.52448	0.000628114	Control_Water_vs_Treatment_Water	Water	Control	Eukaryota(100);Obazoa(90);Opisthokonta(90);Fungi(52);Opisthosporidia(10);Microsporida(10);Microsporida_X(10);Mitosporidium(9);Mitosporidium_daphniae(9);
4.51949	0.0406787	Control_Water_vs_Treatment_Water	Water	Treatment	Eukaryota(100);Obazoa(98);Opisthokonta(98);Ichthyosporea(33);Ichthyophonida(32);Ichthyophonidae(30);Eccrinales(14);Taeniellopsis(4);Taeniellopsis_sp.(4);
-4.51371	0.0030005	Control_Water_vs_Treatment_Water	Water	Control	Eukaryota(99);Obazoa(89);Opisthokonta(89);Fungi(52);Opisthosporidia(8);Microsporida(8);Microsporida_X(8);Mitosporidium(8);Mitosporidium_daphniae(8);
4.47123	0.00250474	Control_Water_vs_Treatment_Water	Water	Treatment	Eukaryota(94);Obazoa(76);Opisthokonta(76);Fungi(47);Ascomycota(20);Saccharomycotina(17);Saccharomycetales(15);Candida(13);Candida_stellata(7);
-4.41428	0.00885253	Control_Water_vs_Treatment_Water	Water	Control	Eukaryota(100);Archaeplastida(100);Streptophyta(100);Streptophyta_X(100);Embryophyceae(100);Embryophyceae_X(100);Embryophyceae_XX(100);Cnidium(68);Cnidium_monnieri(68);
4.40749	1.10756e-07	Control_Water_vs_Treatment_Water	Water	Treatment	Eukaryota(100);Excavata(100);Discoba(100);Euglenozoa(100);Kinetoplastea(100);Kinetoplastea_X(97);Kinetoplastea_XX(97);Kinetoplastea_XX_MET3(96);Kinetoplastea_XX_MET3_sp.(96);
4.36127	0.0233154	Control_Water_vs_Treatment_Water	Water	Treatment	Eukaryota(100);Excavata(85);Discoba(84);Euglenozoa(84);Kinetoplastea(79);Kinetoplastea_X(45);Kinetoplastea_XX(45);Kinetoplastea_XX_MET3(31);Kinetoplastea_XX_MET3_sp.(31);
4.33317	0.00756729	Control_Water_vs_Treatment_Water	Water	Treatment	Eukaryota(99);TSAR(74);Rhizaria(73);Cercozoa(73);Filosa-Sarcomonadea(73);Cercomonadida(73);Paracercomonadidae(73);Paracercomonas(68);Paracercomonas_metabolicus(48);
4.30609	0.013662	Control_Water_vs_Treatment_Water	Water	Treatment	Eukaryota(100);Archaeplastida(99);Chlorophyta(98);Chlorophyta_X(98);Chlorophyceae(78);Sphaeropleales(70);Sphaeropleales_X(69);Bracteacoccus(43);Bracteacoccus_ruber(26);
4.29702	0.0253554	Control_Water_vs_Treatment_Water	Water	Treatment	Eukaryota(100);Obazoa(100);Opisthokonta(100);Ichthyosporea(88);Dermocystida(88);Rhynosporidae(88);Rhynosporidae_X(88);Amphibiocystidium(45);Amphibiocystidium_sp.(22);
-4.24864	0.0101908	Control_Water_vs_Treatment_Water	Water	Control	Eukaryota(100);TSAR(100);Stramenopiles(100);Gyrista(100);Bacillariophyceae(99);Naviculales(95);Naviculaceae(88);Navicula(83);Navicula_cryptocephala_var._veneta(46);
-4.23193	0.00727321	Control_Water_vs_Treatment_Water	Water	Control	Eukaryota(100);TSAR(100);Stramenopiles(100);Gyrista(100);Bacillariophyceae(97);Surirellales(88);Surirellaceae(88);Surirella(85);Surirella_minuta(66);
4.15188	4.38727e-05	Control_Water_vs_Treatment_Water	Water	Treatment	Eukaryota(100);TSAR(100);Alveolata(100);Apicomplexa(100);Gregarinomorphea(100);Eugregarinorida(100);Eugregarinorida_EUG3(90);Eugregarinorida_EUG3_X(90);Eugregarinorida_EUG3_X_sp.(90);
-4.11887	0.00464256	Control_Water_vs_Treatment_Water	Water	Control	Eukaryota(96);TSAR(74);Stramenopiles(66);Bigyra(64);Sagenista(63);Labyrinthulomycetes(63);Diplophrydaceae(63);Diplophrys(63);Diplophrys_sp.(63);
-4.11734	0.0316875	Control_Water_vs_Treatment_Water	Water	Control	Eukaryota(100);TSAR(100);Rhizaria(100);Cercozoa(100);Filosa-Granofilosea(100);Desmothoracida(100);Clathrulinidae(100);Clathrulinidae_X(100);Clathrulinidae_X_sp.(100);
4.10651	0.00131374	Control_Water_vs_Treatment_Water	Water	Treatment	Eukaryota(100);Archaeplastida(100);Chlorophyta(100);Chlorophyta_X(100);Trebouxiophyceae(87);Chlorellales(72);Chlorellales_X(72);Oocystidium(49);Oocystidium_sp.(49);
4.10488	0.0429856	Control_Water_vs_Treatment_Water	Water	Treatment	Eukaryota(100);TSAR(100);Rhizaria(100);Cercozoa(100);Filosa-Sarcomonadea(100);Cercomonadida(100);Cercomonadidae(100);Cercomonas(99);Cercomonas_celer(95);
4.10318	0.000718422	Control_Water_vs_Treatment_Water	Water	Treatment	Eukaryota(100);Haptista(72);Centroplasthelida(72);Centroplasthelida_X(72);Pterocystida(72);Pterista(55);Pterocystidae(55);Chlamydaster(52);Chlamydaster_sterni(52);
4.00809	0.0187833	Control_Water_vs_Treatment_Water	Water	Treatment	Eukaryota(100);TSAR(100);Stramenopiles(100);Gyrista(100);Chrysophyceae(97);Paraphysomonadales(94);Paraphysomonadaceae(94);Paraphysomonas(94);Paraphysomonas_longispina(62);
4.00446	7.59547e-06	Control_Water_vs_Treatment_Water	Water	Treatment	Eukaryota(100);TSAR(100);Rhizaria(100);Cercozoa(100);Filosa-Thecofilosea(100);Cryomonadida(100);Rhogostoma-lineage(93);Rhogostoma(60);Rhogostoma_minus(60);
-3.92666	0.0180143	Control_Water_vs_Treatment_Water	Water	Control	Eukaryota(100);TSAR(100);Stramenopiles(100);Gyrista(100);Bacillariophyceae(100);Bacillariales(60);Bacillariaceae(60);Nitzschia(57);Nitzschia_microcephala(51);
3.92196	0.00964609	Control_Water_vs_Treatment_Water	Water	Treatment	Eukaryota(100);Obazoa(99);Opisthokonta(99);Ichthyosporea(33);Ichthyophonida(32);Ichthyophonidae(32);Eccrinales(21);Taeniellopsis(12);Taeniellopsis_sp.(12);
3.88877	0.00494298	Control_Water_vs_Treatment_Water	Water	Treatment	Eukaryota(94);TSAR(71);Stramenopiles(63);Bigyra(57);Sagenista(56);Labyrinthulomycetes(56);Amphifilaceae(56);Fibrophrys(33);Fibrophrys_sp.(33);
3.88653	0.00476023	Control_Water_vs_Treatment_Water	Water	Treatment	Eukaryota(100);Obazoa(100);Opisthokonta(100);Fungi(87);Ascomycota(36);Saccharomycotina(13);Saccharomycetales(8);Candida(6);Candida_psychrophila(0);
3.85189	0.000648191	Control_Water_vs_Treatment_Water	Water	Treatment	Eukaryota(100);TSAR(100);Stramenopiles(100);Gyrista(100);Bacillariophyceae(100);Naviculales(100);Sellaphoraceae(100);Sellaphora(100);Sellaphora_pupula(100);
3.79026	0.0159612	Control_Water_vs_Treatment_Water	Water	Treatment	Eukaryota(97);TSAR(77);Stramenopiles(57);Gyrista(56);Phaeophyceae(33);Phaeophyceae_X(33);Phaeophyceae_XX(33);Dictyota(17);Dictyota_intermedia(10);
3.77962	0.0129308	Control_Water_vs_Treatment_Water	Water	Treatment	Eukaryota(99);Obazoa(95);Opisthokonta(95);Fungi(40);Basidiomycota(14);Ustilaginomycotina(8);Exobasidiomycetes(8);Volvocisporium(8);Volvocisporium_triumfetticola(8);
3.77812	0.0126175	Control_Water_vs_Treatment_Water	Water	Treatment	Eukaryota(97);TSAR(86);Stramenopiles(85);Bigyra(79);Sagenista(78);Labyrinthulomycetes(78);Amphifilaceae(77);Sorodiplophrys(26);Sorodiplophrys_stercorea(26);
3.69817	0.00406003	Control_Water_vs_Treatment_Water	Water	Treatment	Eukaryota(100);TSAR(100);Stramenopiles(100);Gyrista(100);Bacillariophyceae(99);Naviculales(85);Sellaphoraceae(51);Eolimna(49);Eolimna_minima(49);
3.69558	0.0398352	Control_Water_vs_Treatment_Water	Water	Treatment	Eukaryota(100);TSAR(82);Alveolata(81);Dinoflagellata(55);Dinophyceae(55);Peridiniales(22);Amphidomataceae(12);Azadinium(12);Azadinium_cuneatum(8);
3.66161	0.035786	Control_Water_vs_Treatment_Water	Water	Treatment	Eukaryota(100);Archaeplastida(99);Chlorophyta(99);Chlorophyta_X(99);Chlorophyceae(86);Chlamydomonadales(54);Chlamydomonadales_X(52);Dunaliella(19);Dunaliella_quartolecta(10);
3.61105	9.54462e-05	Control_Water_vs_Treatment_Water	Water	Treatment	Eukaryota(100);TSAR(100);Stramenopiles(100);Gyrista(100);Chrysophyceae(100);Paraphysomonadales(98);Paraphysomonadaceae(98);Paraphysomonas(98);Paraphysomonas_bandaiensis(53);
3.60594	0.014643	Control_Water_vs_Treatment_Water	Water	Treatment	Eukaryota(98);TSAR(81);Stramenopiles(79);Bigyra(76);Sagenista(76);Labyrinthulomycetes(75);Amphifilaceae(75);Sorodiplophrys(64);Sorodiplophrys_stercorea(64);
3.59448	0.0126175	Control_Water_vs_Treatment_Water	Water	Treatment	Eukaryota(99);Obazoa(87);Opisthokonta(87);Fungi(60);Ascomycota(29);Saccharomycotina(19);Saccharomycetales(15);Candida(6);Candida_caseinolytica(2);
-3.5682	0.00251442	Control_Water_vs_Treatment_Water	Water	Control	Eukaryota(100);Obazoa(99);Opisthokonta(99);Fungi(63);Zoopagomycota(12);Kickxellomycotina(11);Harpellales(8);Smittium(8);Smittium_cylindrosporum(8);
3.4617	0.000993631	Control_Water_vs_Treatment_Water	Water	Treatment	Eukaryota(96);Excavata(60);Discoba(60);Euglenozoa(59);Euglenida(50);Aphagea(34);Astasiidae(17);Astasia(17);Astasia_torta(14);
-3.45231	0.00393018	Control_Water_vs_Treatment_Water	Water	Control	Eukaryota(100);Obazoa(99);Opisthokonta(99);Fungi(98);Chytridiomycota(76);Rhizophydiales(73);Rhizophydiaceae(46);Rhizophydium(25);Rhizophydium_patellarium(25);
-3.43882	0.0419532	Control_Water_vs_Treatment_Water	Water	Control	Eukaryota(98);Obazoa(97);Opisthokonta(97);Fungi(97);Chytridiomycota(75);Rhizophydiales(63);Rhizophydiaceae(45);Boothiomyces(38);Boothiomyces_macroporosum(38);
3.41614	0.0199199	Control_Water_vs_Treatment_Water	Water	Treatment	Eukaryota(98);Obazoa(96);Opisthokonta(96);Fungi(66);Ascomycota(49);Saccharomycotina(27);Saccharomycetales(22);Candida(18);Candida_mogii(9);
3.40499	0.0180143	Control_Water_vs_Treatment_Water	Water	Treatment	Eukaryota(100);Obazoa(100);Opisthokonta(100);Fungi(86);Ascomycota(56);Saccharomycotina(19);Saccharomycetales(10);Candida(8);Candida_atmosphaerica(0);
3.39526	0.00489119	Control_Water_vs_Treatment_Water	Water	Treatment	Eukaryota(100);Obazoa(96);Opisthokonta(96);Fungi(64);Opisthosporidia(33);Microsporida(33);Microsporida_X(33);Paramicrosporidium(33);Paramicrosporidium_saccamoebae(33);
-3.38667	0.0330964	Control_Water_vs_Treatment_Water	Water	Control	Eukaryota(100);Obazoa(97);Opisthokonta(97);Fungi(83);Ascomycota(61);Saccharomycotina(33);Saccharomycetales(31);Candida(16);Candida_conglobata(0);
3.30173	1.23372e-05	Control_Water_vs_Treatment_Water	Water	Treatment	Eukaryota(99);Obazoa(96);Opisthokonta(96);Fungi(74);Chytridiomycota(11);Zygorhizidiales(7);Zygorhizidiaceae(7);Zygorhizidium (7);Zygorhizidium_willei(7);
3.28961	0.0385345	Control_Water_vs_Treatment_Water	Water	Treatment	Eukaryota(100);Obazoa(100);Opisthokonta(100);Choanoflagellata(100);Choanoflagellatea(100);Craspedida(100);Salpingoecidae_Group_C1(99);Salpingoeca_C1(99);Salpingoeca_fusiformis(99);
3.21144	0.00047487	Control_Water_vs_Treatment_Water	Water	Treatment	Eukaryota(100);Amoebozoa(100);Tubulinea(100);Tubulinea_X(100);Elardia(100);Euamoebida(100);LOS7N/I-lineage(100);Ptolemeba(100);Ptolemeba_bulliensis(100);
3.16918	0.0251391	Control_Water_vs_Treatment_Water	Water	Treatment	Eukaryota(100);TSAR(69);Alveolata(42);Dinoflagellata(42);Dinophyceae(42);Prorocentrales(42);Prorocentraceae(42);Prorocentrum(42);Prorocentrum_nanum(42);
-3.04791	0.0441823	Control_Water_vs_Treatment_Water	Water	Control	Eukaryota(100);Obazoa(90);Opisthokonta(90);Fungi(42);Opisthosporidia(6);Microsporida(6);Microsporida_X(6);Mitosporidium(4);Mitosporidium_daphniae(4);
2.96895	0.0372451	Control_Water_vs_Treatment_Water	Water	Treatment	Eukaryota(100);TSAR(100);Stramenopiles(100);Gyrista(99);Chrysophyceae(95);Ochromonadales(44);Ochromonadales_clade-VIII(16);Ochromonadales_clade-VIII_X(16);Ochromonadales_clade-VIII_X_sp.(16);
2.94176	0.0471139	Control_Water_vs_Treatment_Water	Water	Treatment	Eukaryota(100);TSAR(100);Stramenopiles(100);Gyrista(100);Bacillariophyceae(100);Fragilariales(93);Fragilariaceae(60);Punctastriata(60);Punctastriata_sp.(60);
2.91078	7.4586e-05	Control_Water_vs_Treatment_Water	Water	Treatment	Eukaryota(96);TSAR(71);Stramenopiles(70);Bigyra(66);Sagenista(66);Labyrinthulomycetes(65);Diplophrydaceae(64);Diplophrys(64);Diplophrys_sp.(64);
2.90728	0.0440318	Control_Water_vs_Treatment_Water	Water	Treatment	Eukaryota(100);TSAR(100);Stramenopiles(100);Gyrista(100);Bacillariophyceae(100);Naviculales(99);Stauroneidaceae(92);Fistulifera(92);Fistulifera_saprophila(92);
